# Supplementary material for: Association between particulate air pollution exposure during pregnancy and postpartum maternal psychological functioning
Source: PLoS One. 2018 Apr 18;13(4):e0195267. doi: 10.1371/journal.pone.0195267 (PMC5905884; doi:10.1371/journal.pone.0195267)
Supplement: S1 Data File — This excel workbook provides a minimal dataset including all variables analyzed in this analysis. A data dictionary is provided on worksheet two of the excel workbook. (XLS) [file pone.0195267.s001.xls]

## Sheet: ACCESS data
	randomid	mat_age	hs_educ	race4	smoke_preg2	seasoncb	blame06	worry06	scared06	overwhelm06	diffslp06	sad06	cry06	harm06	laugh06	lookfwd06	blame612	worry612	scared612	overwhelm612	diffslp612	sad612	cry612	harm612	laugh612	lookfwd612	pmw1	pmw2	pmw3	pmw4	pmw5	pmw6	pmw7	pmw8	pmw9	pmw10	pmw11	pmw12	pmw13	pmw14	pmw15	pmw16	pmw17	pmw18	pmw19	pmw20	pmw21	pmw22	pmw23
562	537	21.5989	0	1	1	1	0	2	0	1	1	1	1	0	0	0	0	1	0	1	0	1	0	0	0	0	11.2465	9.73984	11.5943	15.5943	17.1747	12.3275	18.7271	12.4471	11.9447	18.9301	17.573	15.3569	15.6957	20.2442	10.4246	8.68361	9.67927	17.2533	11.0816	8.62985	12.193	6.06628	7.03002
897	129	28.0712	0	1	1	1	2	3	3	3	3	2	1	0	1	0	3	3	3	2	2	2	0	0	0	0	13.3027	9.77911	7.30044	9.50201	10.9097	9.26386	9.76833	11.5817	13.1531	12.6301	7.80126	14.5979	9.40362	12.5034	11.8281	12.987	10.0047	14.6786	15.189	12.9391	10.9045	10.4072	14.884
719	347	19.4524	0	1	0	4	0	0	0	0	0	0	0	0	0	0	2	2	0	0	0	2	0	0	0	0	6.90128	9.37235	8.47309	12.0724	10.1109	9.66285	8.66633	10.5197	10.4299	13.6707	9.84192	13.7961	11.027	8.69435	12.1108	8.1099	7.41339	7.96397	11.233	8.09153	8.93864	10.9175	11.332
41	278	31.5099	0	1	1	2											0	0	0	0	0	0	0	0	0	0	13.1088	7.80129	8.65574	8.5839	9.90493	12.6374	10.6645	10.7661	10.5731	9.2764	11.3053	12.1866	14.9223	7.95189	16.6883	9.86781	9.69862	12.5205	7.40521	8.6833	7.61606	12.0581	9.1292
354	440	28.1424	0	1	0	4	0	0	0	0	0	0	0	0	0	0	1	1	0	0	0	0	0	0	0	0	9.54705	10.3694	15.3676	7.41048	12.8649	8.6149	9.70269	11.3636	13.7572	14.4898	7.73221	16.4951	9.37521	12.1762	10.794	8.39802	8.36851	9.66707	9.74217	10.4535	8.44783	14.3334	12.5409
308	314	34.1328	0	1	0	4	0	0	0	0	0	0	0	0	1	1	0	0	0	0	0	0	0	0	0	0	8.22114	9.24503	10.8108	12.8119	9.14692	11.2998	8.60217	10.1028	9.85066	12.2723	13.2745	9.65845	13.3621	9.12244	10.7263	10.4454	7.34257	8.28381	10.7686	7.71627	9.04659	8.70828	13.5104
115	42	27.5483	0	1	0	1	3	3	3	3	3	3	3	3	3	3	0	0	0	2	0	0	0	0	1	0	9.25492	6.78448	9.20726	10.1116	8.88153	9.10677	10.7029	11.5779	11.5993	6.99842	13.6696	8.49765	11.8367	10.9576	12.7464	9.43398	13.4657	14.0103	12.1085	10.3121	9.79501	14.0724	12.2825
300	170	28.0192	0	1		4	2	1	1	0	0	1	0	0	1	0											11.3522	10.5308	13.5966	12.6569	12.3872	12.8716	8.82204	13.0059	9.7566	7.3583	9.38777	10.676	9.19118	9.64873	11.5679	12.9473	12.3331	7.81245	14.06	9.19889	12.1378	12.1695	12.6228
416	338	31.9233	0	1		4	0	0	0	1	0	1	0	0	0	0	0	0	0	2	0	0	0	0	0	0	13.2571	13.3359	12.3631	10.1672	11.9564	17.9831	18.0444	10.5867	9.9832	11.0761	11.5662	12.149	14.7121	8.90978	8.96315	7.50134	11.1999	8.96526	11.1814	9.14656	11.365	8.15515	11.3878
1001	79	38.3546	0	1	1	3	0	0	0	0	0	2	0	0	0	0	0	0	0	0	0	0	0	0	0	0	14.7839	18.0002	9.66778	7.22862	8.1235	12.9227	11.1218	7.56671	9.8803	6.0515	4.4662	5.89352	7.70452	12.5343	7.95519	10.145	8.35626	8.05989	11.141	11.3798	14.7048	11.1653	14.305
354	160	28.386	0	1	0	3	1	1	1	1	1	1	1	1	0	0	2	0	0	0	0	0	0	0	0	0	16.5669	10.2917	17.1044	11.3275	10.1822	17.8141	16.8754	14.105	14.8974	18.9441	9.66917	7.7475	8.17166	15.207	9.64056	7.26213	10.3181	4.54209	5.45802	5.3294	8.15306	12.7616	8.05127
93	330	23.7618	0	1	1	3	0	0	0	0	0	0	0	0	0	0	0	0	0	0	0	0	0	0	0	0	17.5405	14.9398	15.8598	15.5746	18.6305	9.83066	6.3251	7.1666	13.0773	12.1775	7.19252	8.95301	5.21279	3.94304	5.21462	7.2808	12.2014	7.50562	10.0627	8.12715	8.10111	11.4457	10.9206
1127	421	25.3634	0	1	1	3	0	0	0	0	0	0	0	0	0	0											15.6129	9.39033	13.2907	17.9829	16.5997	16.9473	19.0633	11.9233	9.65659	8.07675	9.16097	15.9933	10.405	6.02693	10.5869	3.99449	6.4976	5.17233	12.7876	9.52718	8.72107	10.389	8.18988
509	406	32.553	0	1	0	4	0	0	0	0	0	0	0	0	0	0	0	0	0	2	0	0	0	0	1	0	9.56496	12.3749	8.5213	7.06768	10.7264	5.00064	6.08695	9.2313	8.26313	5.74501	5.08157	4.8219	5.44017	5.50617	6.69168	16.3702	7.7902	5.98633	15.169	10.105	20.979	14.7694	13.7283
400	19	35.9562	0	1	0	2	2	3	2	2	2	2	2	1	1	2	1	2	0	2	2	2	2	0	0	1	4.31695	6.38061	5.58169	10.3413	11.9374	7.86488	10.1073	9.30653	9.87136	11.9244	14.7422	12.5702	12.593	14.7253	5.53433	8.92693	11.5343	6.5856	12.2105	14.2546	6.29471	8.32853	9.47735
486	316	20.6215	0	1	1	4	0	0	0	1	0	2	2	0	0	0	1	0	0	2	2	2	3	0	1	0	12.0359	13.5919	10.7682	7.63512	12.155	9.91336	6.4414	13.4159	13.2919	7.02838	12.1473	5.8646	5.35708	11.0597	7.92933	8.10028	5.04139	5.8786	6.0033	4.60466	8.82252	12.9907	11.5875
457	310	23.2909	0	1	1	2	2	2	0	1	1	0	0	0	0	0											10.1821	4.7623	10.5668	3.40816	5.67279	4.65609	9.20167	11.0447	7.20305	9.94772	8.31864	8.87593	10.9017	13.6821	10.2732	11.6062	14.0745	4.84668	8.32112	10.7567	5.7954	11.5476	12.7483
484	246	20.5749	0	1	0	2	0	0	0	0	0	0	0	0	0	0	2	1	0	3	1	2	2	0	1	1	5.19308	8.38097	12.7724	7.24073	10.1266	8.82417	8.95157	11.5693	13.1492	15.3498	11.2011	14.8833	7.31601	9.39755	9.55045	8.70556	9.6874	13.0433	8.69848	6.94824	10.6033	4.38943	5.80634
1142	142	33.2594	0	1	0	1	0	0	0	2	0	0	0	0	0	0	1	1	0	2	0	0	0	0	0	0	6.02052	11.2895	8.78941	7.69678	6.10519	5.68698	6.64173	5.06812	8.88056	15.9888	10.0311	5.54135	17.3228	11.2507	20.2068	15.8488	17.6616	12.0925	15.4232	13.6458	9.34149	9.47043	6.79911
88	373	30.1656	0	1	1	4	2	3	3	3	3	3	3	0	1	2											6.79051	13.7669	13.6471	7.3743	12.6913	6.40232	5.70232	11.3651	8.28515	8.46026	5.39736	6.20217	6.32899	4.96436	9.18768	13.3271	11.8761	5.56918	16.1799	13.1021	16.5453	16.7223	16.949
810	476	42.4586	0	1	0	4	1	0	0	2	0	0	0	0	0	0											6.32542	13.2881	14.6236	6.91337	9.07292	9.06847	6.15573	11.8236	7.44855	9.28579	4.31003	6.46024	6.18366	4.72049	9.32542	9.75107	15.7552	5.27288	8.73099	19.8756	11.1841	18.8917	17.1414
388	33	41.3662	0	1	0	4	1	1	0	1	0	0	0	0	0	0											12.6722	15.1956	5.76413	9.14137	11.843	6.82834	12.6249	14.2747	6.62914	8.19646	9.44369	5.80743	10.2856	8.00073	8.55931	4.74922	6.12068	5.73815	4.56113	8.55286	7.64082	17.463	4.96012
759	248	27.0308	0	1	0	4	1	0	0	0	0	0	0	0	0	0	0	0	0	0	0	0	0	0	0	1	10.7739	9.99638	8.50647	14.0492	11.3822	7.49466	12.5334	5.61067	5.93507	10.8281	8.80059	7.45883	5.98296	5.42913	6.58861	5.01809	8.74932	15.5666	10.0183	5.29153	17.1875	11.4759	20.3066
91	513	31.2909	0	1	1	4	2	2	0	2	0	2	2	0	0	1	2	0	0	2	2	2	2	0	0	0	8.92508	9.24772	10.3551	10.2484	8.20589	13.6314	11.0655	7.37751	12.1825	5.42208	5.61242	10.8333	8.46886	7.36559	5.69755	5.25296	6.03175	4.65147	8.48174	15.8333	10.6885	4.93278	16.9864
96	404	21.6153	0	1	0	4											1	1	0	0	0	0	0	0	1	1	12.6165	13.6442	10.5713	7.77637	12.1815	10.6986	6.60732	13.4005	13.345	7.17043	12.2513	6.23984	5.65672	11.6512	8.07661	8.58026	5.28241	6.23905	6.22308	4.8706	9.05363	13.8431	11.745
609	494	22.3053	0	1	1	1	1	0	0	1	0	1	0	0	0	0											3.78891	7.56633	14.3362	8.8427	4.06779	16.0017	10.5715	19.3365	14.1216	17.0775	11.0389	16.2781	12.7094	8.06479	8.52598	5.48423	5.23281	9.38343	7.26188	8.27573	7.07072	8.71432	7.51701
770	168	20.3231	0	1	1	4	0	2	0	2	0	0	0	0	0	0	1	2	0	2	0	0	0	0	0	0	11.4934	10.3016	8.10493	11.4974	9.49005	5.60569	5.4451	6.95507	7.3958	8.6573	4.87947	6.29191	7.90383	16.4182	13.8083	11.3264	9.53551	10.0064	16.0971	15.5402	17.0585	13.9817	16.3222
836	204	33.7084	0	1	0	3	0	0	0	0	0	0	2	0	2		0	0	1	0	1	1	0	0	0	0	13.2788	17.2509	11.9241	9.7119	9.95949	6.64765	7.06101	10.64	9.99771	10.1898	10.8761	8.4288	9.19355	7.85099	7.64724	12.1363	9.05808	6.72451	16.8051	11.1496	11.0871	14.7882	8.09192
1004	329	24.1095	0	1	1	1	0	2	1	1	1	2	0	0	1	1	0	0	0	3	1	3	2	0	0	0	9.85775	4.81973	6.10605	5.89191	8.96267	7.57147	5.58913	8.93388	5.66201	16.1171	15.1205	10.0957	11.586	16.8594	9.4091	19.2324	16.3026	12.2579	15.5861	19.7119	9.0494	10.3609	12.922
257	520	22.3326	0	1	1	4											0	2	0	2	0	0	0	0	0	0	12.9358	9.65623	7.47846	7.54705	6.15651	8.62557	8.89085	14.2759	8.48691	9.10936	11.2105	10.7979	6.84874	12.4414	7.76248	6.30958	5.26447	6.49182	5.47018	9.61632	5.0331	6.2197	7.01111
229	292	28.0575	0	2	0	4	1	2	1	2	0	1	1	0	0	0											11.3429	13.4348	6.03547	8.62798	11.14	4.89004	11.4748	13.1124	5.62921	7.95512	7.59294	5.0522	10.3599	6.16371	7.92796	3.2015	5.23419	5.18852	3.68366	7.97869	8.26412	13.9077	4.09861
841	89	32.3806	0	2	0	4	2	3	3	1	0	0	0	0	1	0											17.0763	12.1363	14.2742	15.209	14.4523	15.0322	12.3964	10.1735	10.3427	10.1183	7.79814	8.57153	9.74409	7.23137	9.72343	6.612	11.5713	13.3809	9.44932	12.847	22.9473	20.283	12.3074
667	163	27.2936	0	2	0	3	3	3	0	3	2	2	0	0	1	1	2	3	0	2	0	0	0	0	0	1	14.3899	16.1394	16.3499	13.0718	14.0319	20.73	12.575	12.352	9.59326	10.044	13.5625	10.4319	16.8843	14.4896	12.1054	11.653	15.4808	14.4024	12.6684	15.628	10.2819	11.2353	10.8934
781	43	24.731	0	2	1	4											2	2	0	2	2	2	2	0	0	0	6.68825	8.72178	8.73554	5.9052	11.5899	7.26066	9.09319	4.23571	6.27944	6.49702	4.80593	8.95552	9.38142	15.4263	5.23528	8.7146	19.1778	11.1631	18.799	16.6147	16.2767	12.4941	14.9795
101	365	28.8816	0	2	0	4											2	2	0	2	0	2	0	0	1	0	10.757	12.5825	10.6618	10.3981	9.1106	10.9938	10.2179	14.4298	10.3242	14.199	11.5136	9.2854	12.5266	8.55693	7.84351	8.38627	11.9348	8.28632	9.42059	11.9023	11.5068	12.2882	7.02056
1087	430	35.269	0	2	0	2											0	0	0	0	0	0	0	0	0	0	13.6082	10.1949	13.8891	10.6283	11.541	7.88631	9.36396	10.2066	11.9257	14.2771	10.4486	10.3581	9.55965	11.2372	11.0691	14.4743	14.8624	10.7593	14.8677	10.2214	11.9321	11.5879	8.14934
82	225	36.4353	0	2	0	2	0	0	0	0	0	2	0	0	0	0											10.3228	10.0827	10.1615	16.0032	10.8772	7.69889	14.1014	13.7678	9.9009	10.1883	9.81508	10.5714	8.09788	10.4205	10.92	13.0406	10.514	9.95712	10.2284	11.4587	10.6786	13.7817	12.82
299	335	23.8522	0	2	0	4	0	0	0	0	0	0	0	0	0	0											7.65462	9.98534	10.5713	12.5454	10.5818	10.4534	9.15286	11.0071	11.3461	14.3683	10.2942	14.1335	11.5048	9.23313	12.8762	8.52301	7.79467	8.38107	11.8954	8.31895	9.42389	11.9507	11.7935
107	83	21.8672	0	2	0	1	1	2	1	2	1	1	1	0	1	0	2	2	1	1	1	1	0	0	0	0	9.96753	11.8763	8.64476	9.70878	10.1592	13.4485	13.3311	7.88367	8.46247	13.407	12.3649	12.7343	13.8295	10.2941	11.1005	18.7827	10.8766	9.59438	12.3738	16.3825	12.9858	9.08924	8.16417
568	32	27.4333	0	2	0	4											0	0	0	0	0	1	0	0	0	0	10.2941	9.65401	9.78156	11.1081	10.8529	12.8455	13.3006	11.2214	13.1052	9.0057	11.9665	10.8654	6.60247	9.28155	11.1594	9.0527	8.83835	10.1871	14.1783	12.5924	7.64242	11.1693	11.2265
1027	203	23.0198	0	2	0	4	1	0	0	3	0	0	0	0	1	1	1	0	0	2	0	0	0	0	1	0	8.58135	12.0078	9.96676	11.7093	8.54517	10.3936	9.67934	13.6745	9.80981	13.9575	10.9442	8.62198	12.1479	7.92038	7.26438	8.00946	11.3022	7.57921	8.60413	10.708	10.7867	11.2544	6.21757
262	431	27.1239	0	2	0	4	0	0	0	0	0	0	0	0	0	0	1	1	0	2	0	1	1	0	0	0	14.1385	14.3734	7.69337	16.8528	9.16703	11.8941	10.7523	8.08286	8.03058	9.20225	9.49004	10.4266	7.84401	13.4505	11.6721	8.59251	6.599	14.0826	12.1461	12.2672	12.8719	9.92253	10.1854
203	100	28.1259	0	2	0	1	0	0	0	0	0	0	0	0	0	0	0	0	0	2	0	0	0	0	0	0	8.44491	8.35984	13.4925	12.386	12.7712	13.8304	10.3047	11.0911	19.3383	11.2014	9.59345	12.4348	16.4607	12.5104	9.16563	8.18141	7.8726	11.4752	10.2883	10.9205	8.26163	6.841	10.4544
30	568	21.2621	0	2	0	4	0	0	0	0	0	0	0	0	0	0	0	0	0	0	0	0	0	0	0	0	10.1221	13.8075	9.91058	12.2943	9.64279	10.7787	10.6168	13.342	13.4114	10.6326	14.275	10.0371	11.5558	11.7289	8.0952	9.12549	11.6103	8.44186	9.42953	9.86304	13.3312	12.6497	8.01087
165	215	31.3046	0	2	0	1											0	0	0	0	0	0	0	0	0	0	9.52483	12.7066	9.04485	9.96773	12.0403	11.9626	12.5025	7.80719	15.1006	10.59	12.0659	13.3575	13.3101	9.5073	18.4843	13.4914	12.698	12.0084	12.3086	13.408	12.9893	8.94887	8.38764
459	518	32.011	0	2	0	1	0	0	0	2	0	0	0	0	0	0	0	0	0	2	0	0	0	0	0	0	12.3308	8.87249	9.86488	12.4241	12.3575	12.7013	7.53572	14.7402	10.7311	12.5044	12.7924	12.1664	9.09043	16.8904	11.6314	12.4209	11.511	11.8234	12.8513	11.958	8.70344	7.886	9.90752
350	121	27.781	0	2	1	3	3	3	0	2	3	2	0	0	3	3	2	0	0	1	3	2	2	0	1	1	13.7713	11.5956	6.94282	11.0795	10.2156	11.8148	12.5748	8.63408	7.37387	10.8663	9.075	9.6345	17.0818	13.5107	10.962	9.68418	11.1466	17.4118	16.1659	11.618	11.6055	10.8656	13.5681
391	232	25.796	0	2	0	3	0	0	0	2	0	0	0	0	0	0											14.625	10.0835	11.6064	12.8976	12.8559	9.02091	18.1248	13.0045	11.9474	11.5625	11.8468	12.8473	11.8513	8.41645	7.9374	9.63197	10.0013	10.1374	10.3251	7.45481	7.95765	9.80889	8.22306
12	271	24.553	0	2	0	1	0	0	0	0	0	0	0	0	0	0	0	0	0	0	0	0	0	0	0	0	12.6576	9.60463	9.84139	11.0356	9.09742	9.02187	10.7245	9.72123	4.38294	5.84686	6.491	8.2228	7.72949	5.13003	7.66157	6.27077	15.9267	15.0481	9.85854	10.076	11.7148	14.1009	15.6477
750	249	24.6188	0	2	0	1	0	0	0	0	0	0	0	0	3	1	0	2	1	2	0	2	0	0	0	0	10.321	11.2172	16.0556	12.6406	9.37763	9.82405	16.0304	11.2742	8.91825	7.51961	7.48376	11.6653	8.88293	10.4158	7.74646	7.07957	9.33862	6.85559	10.6179	16.682	9.40548	9.84787	7.60511
292	533	19.8576	0	2	0	1											0	0	0	1	0	0	0	0	1	1	8.4837	15.0948	10.1346	13.2067	12.7749	14.125	11.1574	15.0185	16.8626	13.6264	11.8225	11.4476	15.8136	13.9359	9.47791	8.90499	10.2318	11.8226	10.2689	12.0522	8.92546	8.8827	10.172
761	555	26.2259	0	2	0	1	0	0	1	1	1	0	0	0	0	0	1	0	0	0	0	0	0	0	3	3	7.90786	10.5627	11.1212	9.5948	9.94827	12.2152	12.4086	12.7169	7.96054	14.1818	9.16629	12.26	11.9023	13.2028	10.3626	14.2212	14.9283	12.7758	11.2463	10.7134	14.8217	13.0431	8.71389
320	432	19.9617	0	2	0	3	1	0	0	1	0	2	1	0	0	0	0	1	1	2	1	1	1	0	0	0	10.5628	10.5527	12.7291	15.934	13.2027	11.083	6.43106	10.3904	9.49448	11.1598	12.0393	8.15737	6.96477	10.3346	8.54922	8.99026	16.6213	12.8331	10.8686	9.2238	10.695	16.9206	15.5709
838	390	27.1294	0	2	0	3											0	0	0	3	2	2	2	0	3	2	10.0862	10.1318	12.2494	15.2886	12.3114	10.7473	6.09955	9.9487	9.16477	10.3655	11.6318	7.75166	6.60556	9.93429	8.1513	8.36424	16.3199	12.6727	10.0044	8.78832	10.2804	16.2863	14.9833
340	141	36.3368	0	2	0	2											0	0	0	0	0	0	0	0		0	16.8936	13.3143	10.8975	9.65379	11.1167	17.2163	15.8771	11.1739	11.1619	10.451	13.0476	16.2733	16.2332	10.342	11.3342	9.73983	12.5313	11.151	12.4382	7.76266	8.68573	7.16232	11.2429
561	426	32.0931	0	2	0	2	2	0	2	2	1	3	3	0	1	1	3	3	0	3	0	3	3	0	1	3	8.35805	13.6112	15.7656	9.61598	10.6721	8.8562	17.744	12.5505	14.7629	11.689	10.484	12.5577	16.99	17.6958	11.2168	10.3847	11.4325	11.2612	11.7115	14.8182	8.90556	8.57975	9.22852
718	346	23.6496	0	2	0	1	1	1	0	1	0	1	0	0	0	1	0	1	0	1	0	1	0	0	0	0	7.39396	11.032	8.74635	10.8874	9.01146	10.4673	8.0239	10.9958	15.5109	15.0876	10.2527	20.3054	10.975	11.6244	16.9333	16.3034	14.5948	15.5823	17.7562	9.5649	8.00283	10.1486	14.9871
752	472	21.8809	0	2	1	1	0	0	0	2	0	2	2	0	0	0	0	2	2	2	0	2	0	0	1	1	9.6975	10.4512	9.50512	10.095	8.38207	12.4078	16.2113	11.7667	19.3652	12.5371	9.91666	14.3235	17.3309	17.1171	15.5912	21.6119	10.4759	7.81012	9.00144	9.06506	15.2896	10.608	7.8631
923	470	21.3279	0	2	0	3	0	1	0	0	0	0	0	0	0	0	2	2	1	2	0	1	1	0	0	0	9.09198	14.5395	16.73	10.8104	19.0883	11.2668	10.5598	15.2416	15.4773	16.365	16.4298	19.6088	10.4327	7.5761	8.94457	10.7677	13.5598	10.0811	9.58804	7.31993	4.53458	7.05911	6.63708
607	99	31.5154	0	2	0	3	0	0	0	0	0	0	0	0	0	0	2	1	1	2	1	1	2	0	0	0	18.5562	15.6559	17.4022	14.8684	15.391	9.77534	9.14165	10.1771	14.1058	11.5447	6.09326	12.241	4.60618	6.03159	5.8234	10.5666	11.9659	8.40844	11.2109	9.33252	9.57099	11.852	14.5639
760	563	30.2943	0	2	0	1	0	0	0	1	2	2	2	0	1	1	0	0	0	0	0	0	0	0	0	0	9.07676	6.82742	11.3122	8.88549	11.0116	8.44543	11.1234	8.72953	10.8361	16.2191	12.8558	14.668	14.9113	9.19116	13.6696	16.8142	16.0494	15.9792	18.4887	11.5509	9.01085	7.98665	9.19167
50	547	29.2704	0	2	0	2											0	0	0	0	2	0	2	0	0	0	9.17592	14.267	11.209	5.37611	11.3512	3.59989	5.79517	4.98414	10.1335	11.7419	7.19387	10.6657	8.94017	9.38371	11.8054	16.3075	12.3991	12.7946	15.62	6.02579	9.40303	12.0042	6.90985
399	320	30.6612	0	2	0	3	0	0	0	0	0	0	0	0	1	0											17.4075	17.7535	19.9018	11.4214	8.23127	8.60596	11.5252	13.0347	10.6793	10.0031	7.07082	4.31399	6.7854	7.0333	13.9349	9.95034	11.0682	8.98689	8.47376	12.5992	10.6732	16.6364	11.9522
731	24	24.5038	0	2	0	1	0	3	0	3	0	0	0	0	0	0	2	0	0	0	0	0	0	0	0	0	10.8511	9.34962	9.54218	14.3761	16.9356	11.162	21.3834	11.4471	11.0431	18.0257	15.7634	15.5594	15.9216	19.2686	10.4001	7.60901	8.48157	13.6893	13.2368	8.22117	10.9678	6.54377	5.016
340	582	21.4346	0	2	0	2	0	0	0	1	0	1	0	0	0	0											8.72889	10.818	9.03852	8.74726	12.0008	11.4887	16.8784	12.1672	14.8518	9.58236	9.56996	10.6271	9.86011	8.40472	13.8468	11.284	7.67938	12.3583	5.89718	6.06251	11.2826	8.7819	7.7438
201	324	23.5455	0	2	0	3	0	0	0	1	0	1	0	0	0	0	0	0	0	2	0	1	0	0	0	0	16.8641	18.837	10.9652	8.15709	9.45324	11.0825	12.887	10.4685	10.0721	7.60597	4.54461	6.78327	7.18165	13.6246	9.93371	10.941	8.88272	8.16604	12.2493	10.4854	14.7492	11.7302	13.0611
906	488	25.3388	0	2	0	2	0	0	0	0	0	0	0	0	0	0											11.7729	4.45539	5.06541	6.00303	9.40468	13.2984	8.33577	10.9147	9.386	9.50771	12.5939	14.1433	13.5125	12.3636	15.1337	7.83782	10.1266	11.7414	8.27923	13.0305	14.4913	7.63048	7.47852
539	231	30.5188	0	2	0	3	0	0	0	0	0	0	0	0	0	0	0	0	0	0	0	0	0	0	1	0	10.3932	17.8726	15.6621	16.4125	16.4975	19.8315	10.8826	7.51648	8.58005	14.4638	11.9666	8.1304	10.3407	6.37817	4.8805	6.3873	8.37508	13.1181	9.33134	10.8994	8.98871	8.90776	12.0206
302	268	38.308	0	2	0	3	1	0	0	2	1	0	1	0	0	0											10.311	8.43446	8.79617	15.6738	10.3107	7.95786	11.7832	5.27495	5.35612	5.76099	8.82113	13.6063	8.79379	10.8848	9.42708	9.48535	11.8826	12.8154	15.4329	11.9613	15.366	8.27482	10.2725
133	212	35.4771	0	2	1	2	0	0	0	3	3	0	0	0	3	3											11.1666	9.24769	9.56793	11.9712	16.7959	10.9504	12.607	15.2752	5.75544	9.30795	11.7301	6.61021	12.5862	13.8996	6.41098	7.83154	9.00579	5.32842	9.55805	7.71393	8.37047	4.57104	6.02916
109	193	36.7173	0	2	0	4	0	0	0	0	0	0	0	0	0	0											13.602	8.45949	8.44616	9.62667	8.75409	7.43282	12.7977	10.2463	6.50244	11.2504	4.52264	4.89933	10.079	7.67318	6.64077	4.97608	4.53349	5.84927	3.96709	7.7955	15.8512	8.9353	4.2392
827	130	38.13	0	2	0	4	1	0	0	0	0	0	0	0	0	0	0	0	0	0	0	0	0	0	0	0	12.2712	10.1755	16.2544	10.5204	12.8791	12.7969	7.27568	11.4949	10.6061	6.07857	12.5795	14.2998	6.66221	10.0565	7.7051	5.8463	11.2361	7.61323	8.70337	4.24401	6.37268	6.21473	4.33845
905	557	31.8741	0	2	0	4	2	2	2	3	1	2	2	0	0	0	2	2	0	3	0	2	0	0	0	0	15.6718	8.09086	10.4018	9.9076	9.58505	10.5591	13.6117	9.60337	8.14371	11.6335	6.09507	7.16078	10.3855	9.25151	6.87402	6.06644	5.74769	6.66133	6.49353	7.76229	17.6882	8.30548	6.79325
612	127	24.9829	0	2	1	4											2	2	2	2	2	2	2	0	1	1	16.6214	8.71038	11.1833	10.9239	10.3528	11.2359	15.2232	10.3669	8.91851	12.4733	6.64209	7.74364	11.0706	9.96503	7.41626	6.64698	6.42585	7.21488	7.06297	8.36712	18.7017	8.97599	7.61339
704	187	29.5852	0	2	0	4											0	0	0	2	1	0	0	0	1	0	9.39376	11.7697	6.81447	12.5929	13.8443	6.59924	7.79903	9.25434	5.55753	10.0388	7.89293	8.43731	4.7566	6.08497	6.11916	4.72236	8.48423	7.45973	17.5516	5.00019	7.20081	20.0118	9.34599
1146	98	37.5743	0	2	1	4											2	3	2	2	2	2	0	0	0	0	10.7384	16.896	12.3703	13.636	10.9553	7.77959	12.4239	9.9853	6.75841	13.3642	13.3261	7.17257	12.2576	6.23703	5.66894	11.6329	8.06488	8.56571	5.33056	6.25019	6.3449	4.90091	9.13895
191	297	31.1129	0	2	0	1	0	0	0	0	0	0	0	0	0	0											8.0766	5.35518	10.6727	6.59346	8.52911	3.44009	5.62903	5.5689	4.11872	8.33607	8.97376	14.3575	4.57365	7.86355	18.6799	10.2393	17.7476	15.3776	15.8219	13.0788	14.3303	8.10738	9.80184
40	356	19.9124	0	2	0	2											0	0	0	0	0	0	0	0	0	0	14.5735	10.6246	7.72995	9.1256	4.12492	6.04455	6.05038	14.2019	8.98773	8.90484	10.2407	7.99863	12.7349	10.3866	16.4962	11.0621	12.8938	12.6458	7.21398	11.2502	10.5983	5.98261	12.5847
470	388	24.846	0	2	0	4	1	1	0	0	0	0	0	0	0	0	0	0	0	0	0	0	0	0	0	0	12.447	13.6991	6.12819	7.41796	8.85777	5.00821	9.4752	7.52945	8.22328	4.30242	5.79722	5.56675	4.23202	8.13389	7.06768	17.7225	4.51218	6.46828	19.7926	8.93593	19.2382	16.5414	14.7901
627	164	22.5407	0	2	0	4	0	0	0	0	0	0	0	0	0	0											8.36419	12.6219	14.2348	7.67953	7.44834	11.0326	6.17284	7.94839	9.75864	9.6726	6.11366	6.59188	6.08997	5.82527	8.26402	6.97378	18.5092	6.39927	7.55508	18.1996	10.6476	21.208	16.9064
318	140	26.1656	0	2	1	2	2	1	0	2	0	0	0	0	0	0	0	1	0	1	0	1	1	0	0	0	8.61609	9.27456	10.5885	8.23893	13.2367	10.7588	17.8801	11.2667	13.2321	12.7895	7.24991	12.0274	11.5857	5.97971	12.9609	14.7891	6.38005	10.1047	7.62978	5.82298	10.9905	7.59527	8.69688
945	65	19.9589	0	2	0	4	1	1	1	2	1	0	0	0	0	0	0	0	0	0	0	0	0	0	0	1	8.81127	9.16584	9.31822	12.5829	8.29692	6.83033	10.6818	4.49384	5.76245	8.89946	7.98655	5.37221	4.70441	3.85671	5.10158	5.06298	6.17231	16.3145	6.92042	5.37022	15.3967	9.91067	20.9889
899	38	34.5462	0	2	0	4	0	0	0	0	0	0	0	0	0	0											13.0953	6.8087	11.9121	5.63771	5.16586	10.9255	7.76211	8.01368	4.86132	5.67854	5.86206	4.42968	8.61682	12.7606	11.488	5.03296	15.7125	12.3096	15.9349	16.1637	16.3922	14.1627	14.6921
169	144	23.7344	0	2	0	2	0	0	0	1	0	0	0	0	0	0	0	0	0	0	0	0	0	0	0	0	11.2031	9.32453	9.29339	12.3558	11.875	15.8076	12.1208	15.0173	9.60828	9.64752	10.7978	10.0211	8.57986	14.0901	11.431	7.74276	12.5924	5.82541	5.97852	10.8518	8.8426	7.4943	6.03425
972	503	21.3963	0	2	0	3	0	2	0	2	2	2	2	0	0	0											14.7312	17.1476	16.8421	15.8804	13.5146	14.4352	8.61759	11.4559	7.34346	5.98173	11.3778	6.81335	11.5946	7.07401	9.97429	9.53797	9.46981	4.53057	10.8235	11.5534	6.61644	8.76734	14.5353
434	222	33.3908	0	2	0	1	0	0	0	0	0	0	0	0	0	0											5.98352	7.74389	9.54466	9.51304	5.99168	6.35464	5.79257	5.64629	8.11531	6.73473	18.5376	6.22741	7.39758	18.2387	10.333	21.128	16.8353	14.4935	13.8562	17.5794	9.8278	9.02918	9.03539
711	238	32.3258	0	2	0	3	0	0	0	0	0	0	0	0	0	0	0	3	0	0	3	2	2	0	2	2	7.14926	17.9658	10.0801	20.9454	15.4791	14.6728	13.9483	17.5129	9.73561	9.53541	8.9189	5.69095	7.16831	9.12582	8.62226	10.1945	9.09685	8.33914	8.60993	6.56122	8.07403	11.4151	8.58626
632	375	24.5476	0	2	0	1	0	2	0	2	0	0	0	0	0	0	1	2	1	0	1	2	0	0	0	0	5.22835	10.6356	7.10506	8.08521	3.66258	5.96615	5.55884	3.7336	8.95276	10.4717	13.5644	4.49188	11.9079	15.5339	13.921	16.4857	16.2548	15.3495	12.8036	13.8335	8.2142	10.8784	6.43954
158	191	20.1889	0	2	0	1	0	1	1	1	1	1	0	0	0	0	1	1	0	2	1	1	0	0	2	1	5.8526	6.599	5.63873	5.86329	8.0904	6.83925	18.1072	6.35324	7.5237	18.4963	10.4599	21.3785	15.8761	15.0275	14.0485	17.041	10.1406	9.76337	9.33079	6.06993	7.38502	9.52584	9.05594
400	159	25.7687	0	2	0	4	1	0	0	0	0	0	0	0	0	0											13.698	11.0206	7.06492	12.1487	5.0266	5.4929	10.4515	8.41224	7.11273	5.54538	4.97522	6.20898	4.57012	8.32912	15.2114	9.60334	4.84681	16.8372	10.96	19.8697	14.4108	17.6909	11.8069
21	303	35.0828	0	2	0	4											0	2	2	3	2	2	0	0	0	0	13.1836	7.14902	12.5842	6.50936	5.67089	11.786	8.04601	8.62048	5.32748	6.30164	6.26118	4.89518	9.06687	13.4097	11.768	5.47945	16.0447	12.3283	16.2486	16.7642	16.5976	13.787	13.6358
466	456	30.6311	0	2	0	3	0	0	0	0	0	0	0	0	0	0											5.076	15.6019	12.2779	15.9777	16.1123	16.3798	14.1451	14.6315	14.7493	8.24736	10.252	7.08308	5.6319	10.4762	7.2306	10.3967	6.57979	9.86125	8.81112	8.75907	4.39018	13.5834	8.89704
208	175	27.447	0	2	1	3	3	3	2	3	3	3	3	0	1	1	3	2	2	3	1	2	1	0	1	1	8.50405	5.55096	11.5799	6.12398	10.475	8.54643	9.44257	9.61676	9.1427	5.2407	8.76947	12.4897	7.58001	6.88822	15.8424	9.882	14.6712	10.4989	8.24998	7.74972	6.39761	8.13102	9.11016
294	16	22.0233	0	2	0	3	1	0	0	1	0	0	0	0	0	0											17.0712	11.5081	20.2304	14.7095	18.1239	12.141	16.7705	13.5539	9.55173	9.40586	6.69312	6.41905	10.492	8.49256	9.48382	7.96125	9.91589	8.70197	9.12539	5.45608	14.0556	8.03419	6.95756
965	337	38.8419	0	2	0	1	0	0	0	0	0	0	0	0	0	0											5.0312	8.78824	15.8155	9.91048	5.29916	17.134	11.0689	20.0048	15.0665	17.4671	11.8938	14.9212	13.3952	8.81269	9.35369	6.73513	6.44741	10.4912	9.49538	9.22584	8.21098	10.1154	8.69995
70	124	32.1314	0	2	0	2	1	0	1	2	2	2	2	0	1	1	2	2	1	3	3	3	1	0	1	1	11.6489	5.8416	10.6676	8.73134	9.72266	9.70916	9.30939	5.33907	9.44126	12.3184	7.7548	7.1676	16.0232	10.0126	14.6373	10.7528	8.37634	8.18232	6.49999	8.23803	9.21903	14.6901	8.27054
74	527	36.1615	0	2	0	1	3	3	2	3	3	2	2	0	1	1	2	2	2	2	3	2	3	0			10.4091	7.84008	5.86955	11.0908	7.86257	8.8737	4.44573	6.47786	6.25334	4.51863	9.51536	10.8263	13.7723	5.27258	12.5285	16.646	14.4725	16.7523	16.9302	17.0153	15.3784	14.7399	9.13825
197	393	30.4887	0	2	0	3	2	2	2	0	2	2	0	0	3	1											9.91909	6.7486	8.24538	10.2105	10.1477	11.2217	10.4436	9.62914	9.75611	7.04163	9.02936	11.6454	9.6428	7.00083	18.3947	10.4407	13.7733	12.9914	8.27798	9.66351	5.67873	9.73603	9.89243
529	379	24.6078	0	2	0	3	1	1	2	2	2	1	1	0	1	1											17.8669	11.3659	10.0065	9.45666	6.28275	6.71877	10.3213	8.46197	9.78011	10.0327	7.83901	8.7249	8.26687	7.38805	12.5398	8.6738	6.6417	16.0472	10.452	10.8773	14.1834	8.25625	9.03821
333	287	22.2012	0	2	0	4	0	0	0	0	0	0	0	0	0	0	0	0	0	0	0	0	0	0	0	0	10.8549	12.1551	13.7664	9.32211	8.60723	6.41337	8.57955	8.47813	10.6417	13.2721	10.03	9.42074	11.0921	8.73249	8.71047	10.6983	9.97608	4.42111	5.53001	6.3379	8.10993	7.70854	5.01229
116	396	31.3429	0	2	0	4	0	0	0	2	0	0	0	0	0	0	0	0	0	0	0	0	0	0	0	0	7.51327	9.05272	5.25192	9.274	9.76498	12.3707	11.5522	9.22506	12.2672	10.0584	7.28571	13.3555	7.11025	8.02049	5.08034	6.14996	5.51526	9.09471	7.06042	5.924	8.42233	6.96642	15.7511
396	15	36.8296	0	2	0	2	0	0	0	0	0	0	0	0	0	0	0	0	0	2	0	0	0	0	1	1	8.89804	7.17876	9.57796	7.84837	7.79466	4.64129	12.5156	7.00355	5.98028	13.509	10.0767	10.8306	12.8316	8.09788	7.48541	6.05148	7.93168	8.79279	9.42039	12.5367	9.70036	9.59654	10.3572
793	165	33.4784	0	2	0	2	0	0	0	0	0	0	0	0	0	0											8.76591	4.67648	8.43123	11.4826	7.08595	6.26224	15.7859	9.38839	14.5263	9.81796	7.7049	7.95773	6.54886	8.42081	9.36306	14.9675	9.39802	8.98671	11.8225	11.816	7.16738	12.5355	7.96912
62	516	26.8693	0	2	0	4	0	0	0	0	0	0	0	0	0	0	0	0	0	0	0	0	0	0	0	0	15.7189	10.5647	15.0779	9.9705	8.88112	7.07848	7.52875	7.54619	11.4884	13.5304	9.45908	9.11102	10.7796	10.7486	7.74568	11.4134	8.66598	6.54257	5.30315	6.50747	6.38634	9.78438	4.64533
180	111	38.3929	0	2	0	3	0	0	0	1	0	1	0	0	0	0											5.00513	6.31028	8.55049	8.25138	9.42544	8.36496	7.69214	7.96381	5.1535	7.59584	10.0191	8.2473	5.67407	16.6037	8.4259	12.0236	11.5771	6.71143	8.10881	4.20069	8.18743	8.32956	10.8177
646	224	32.5695	0	2	0	4	3	2	0	3	3	2	2	0	1	2											9.13485	8.40002	6.34716	8.21414	8.57946	9.80239	12.5947	9.49182	9.66826	10.9266	9.18405	8.94223	10.5461	9.55169	4.26961	5.71117	6.39981	8.07854	7.58879	5.00055	7.50988	6.13455	15.7909
1022	114	28.8241	0	2	0	2	0	0	0	0	0	0	0	0	0	0											9.51509	9.38746	10.491	9.75306	8.97166	9.07846	6.32039	8.40527	11.284	9.33316	6.57997	16.3587	9.70539	12.7017	12.524	7.72049	9.05663	5.21463	9.31111	9.88655	11.9069	11.2701	9.10651
856	8	31.0007	0	2	0	2	1	2	0	1	0	2	1	0	0	0	0	1	1	1	1		1	0	0	0	5.37685	7.51724	10.3761	8.37153	5.88691	16.5297	8.55886	12.1494	11.641	6.87758	8.41718	4.43017	8.41632	8.53141	11.1291	10.7295	8.48034	12.1528	9.26174	6.5107	12.6164	6.3512	7.24502
293	586	24.0548	0	2	0	4	0	0	0	2	1	2	2	0	1	1											12.4264	7.69294	9.08078	5.13761	9.21425	9.39074	12.1167	11.4898	9.24163	12.3417	10.1166	7.21332	13.4341	7.03309	8.02236	4.93341	6.00854	5.3862	8.94329	6.92848	5.81046	8.29584	6.81968
1044	230	23.3155	0	3	0	1	0	0	0	0	0	0	0	0	1	0	0	0	0	1	0	0	0	0	0	0	7.04079	12.1531	13.8007	9.81554	13.354	24.2651	20.8242	12.8233	14.0867	16.6303	11.6453	12.0281	15.2271	17.3595	10.0472	8.53941	7.54144	10.7933	10.6219	10.7645	16.8713	11.4266	8.02465
166	236	36.3231	0	3	0	1	0	0	0	0	0	0	0	0	0	0											7.43824	9.57394	6.49933	11.2549	13.0215	9.05207	12.6748	22.3	19.7734	12.1483	13.5878	15.4323	10.9237	9.99536	14.5763	16.274	9.33008	7.69591	6.98889	10.0804	10.2254	10.1111	15.7249
518	499	37.5743	0	3	0	1	1	0	0	0	0	0	0	0	0	1	0	0	0	0	0	0	0	0	0	1	17.2001	12.8836	10.701	12.9389	8.80411	10.8597	8.41306	10.0329	10.4039	8.24957	8.15581	11.8584	13.8905	11.6523	8.55503	27.9003	19.9366	13.8554	13.8825	18.9167	12.0487	10.2076	16.0155
1073	23	26.4476	0	3	0	1	2	0	0	0	0	0	0	0	0	0	0	0	1	0	0	0	0	0	0	0	8.61067	10.8978	7.79207	10.8018	10.1904	7.10468	10.0165	10.9106	12.812	13.162	8.6025	23.8287	20.4864	15.8164	13.552	16.8197	14.6611	11.4195	14.623	18.4022	12.8099	9.13985	7.97068
1128	70	35.2307	0	3	0	3	0	0	0	0	0	0	0	0	0	0	0	0	0	0	0	0	0	0	1	0	8.83329	7.65573	9.52826	11.4304	8.32426	17.2991	10.7802	11.0098	10.7831	12.3524	12.8362	12.1623	13.2186	8.24204	9.62747	9.70568	9.93572	16.1196	9.43643	13.5179	11.9418	11.0045	13.3534
415	210	32.1725	0	3	0	2											2	2	0	2	0	0	0	0	1	0	8.02527	8.38691	12.1811	8.90054	15.6037	13.162	10.6972	10.036	14.5536	13.3818	11.2223	14.6653	8.64258	9.81574	9.39027	10.8925	12.8939	12.7464	14.6413	12.6477	12.8357	12.5049	14.2972
844	254	23.989	0	3	0	3	1	1	1	1	0	1	1	1	1	0	0	0	0	0	0	0	0	0	0	0	15.9737	11.4218	12.403	16.9209	14.7164	10.7088	7.96205	7.51618	11.1909	10.0218	13.1124	13.8806	10.8571	8.36405	15.1972	13.6595	10.338	12.7617	9.33153	10.0752	8.49842	10.7717	10.3819
968	552	28.6352	0	3	0	3	0	0	0	0	0	0	0	0	0	0	0	0	0	0	0	0	0	0	0	1	13.0097	14.2271	16.9273	11.8336	12.1721	15.2429	17.4666	10.4191	8.68076	7.90827	11.0504	10.9641	11.0416	15.3261	11.6498	8.25397	14.8439	14.3748	10.981	10.931	10.8234	11.0512	8.67799
748	207	40.0246	0	3	0	3	0	2	0	0	0	1	1	0	0		0	0	0	2	0	0	0	0	0	0	11.6045	12.7117	15.8764	10.7063	9.45551	15.1908	16.5659	10.1231	7.79403	6.4649	10.1808	9.32729	8.61407	17.7985	10.211	7.41715	12.7615	11.1279	12.7304	8.89448	10.5601	9.13458	7.75636
208	317	34.0945	0	3		2	0	1	0	0	0	0	0	0	1	0	0	0	0	0	0	0	0	0	0	0	8.94627	13.4678	12.193	10.0912	13.476	7.49703	8.51993	8.23318	9.80764	11.2191	10.7917	10.8887	10.3879	9.43016	11.2426	11.5935	14.1022	8.30998	16.6154	9.74372	9.91449	12.5392	7.7956
606	478	20.5777	0	3	0	2	0	0	0	0	0	0	0	0	0	0											8.03531	17.7045	10.3555	10.1221	11.1586	10.8848	12.8996	11.7209	12.5549	7.41827	9.47881	9.61809	10.0934	14.8745	7.6357	15.1193	9.63156	11.5679	11.1487	13.4948	13.9876	8.09493	17.0219
531	505	22.8118	0	3	0	4	0	0	0	0	0	0	0	0	0	0	0	0	0	0	0	0	0	0	0	0	10.1908	10.8058	16.3438	9.143	16.6739	10.856	12.5787	12.3973	15.8089	15.7111	9.79153	18.7748	10.951	14.2252	13.1552	10.3508	10.5701	11.907	11.8133	12.3978	10.8398	15.7099	14.2826
1159	551	24.835	0	3	0	2	0	0	2	0	2	1	2	0	0	0	1	0	1	2	0	0	0	0	1	0	13.1469	10.1518	7.65847	14.4783	12.8698	9.57114	12.1205	8.40029	9.37123	7.7646	10.0232	9.38114	12.7253	10.8279	10.2706	9.26474	10.9735	10.3255	13.7492	10.6743	14.2359	11.3874	9.43822
371	228	31.9069	0	3	0	2	0	0	0	0	0	1	0	0	0	0	0	0	0	0	0	0	0	0	0	0	8.26878	14.942	12.5589	10.0522	9.43985	13.8055	12.4933	10.6162	13.6902	8.05878	9.19275	8.80998	10.235	12.1184	12.0266	14.0471	12.0101	12.2544	12.2242	12.9157	15.2124	9.43848	18.0926
1118	298	32.2053	0	3	0	1	0	0	0	0	0	0	0	0	0	0											12.6591	13.1085	8.84722	13.6252	9.77089	7.37097	9.75347	10.779	8.94137	9.5012	11.237	12.0303	12.0897	7.51679	14.0981	8.92048	12.075	11.6375	13.3988	9.95837	14.0618	15.793	12.3726
22	539	32.2081	0	3	0	4	1	1	1	0	0	0	0	0	1	1	0	0	0	0	0	2	2	1	1	2	14.3716	7.49063	16.3168	9.13025	12.0136	10.5818	8.12367	8.18285	9.42553	9.55134	10.1738	8.25361	14.1906	11.9878	8.96658	6.87296	14.3006	12.0774	12.3545	12.8939	9.96034	10.1435	18.1047
420	548	32.1615	0	3	0	4	0	0	0	0	0	0	1	0	1	0	0	0	0	1	0	0	0	0	1	0	14.9409	6.58119	17.4283	9.10705	11.5753	11.3442	7.40915	8.47119	8.7163	11.0117	9.9622	8.3494	14.531	10.9986	10.141	6.95983	14.3655	12.5704	11.9116	12.2336	10.5647	8.76058	19.9747
646	56	28.6324	0	3	0	1	0	0	0	0	0	0	0	0	0	0	1	0	0	0	1	0	0	0	1	0	11.5477	11.2992	14.0669	13.7281	14.2649	8.9876	15.9252	10.5141	14.1641	13.4449	15.367	11.7294	16.1479	17.1815	14.2994	12.6533	12.129	16.6123	14.2504	10.0126	9.40491	10.8092	12.7589
433	194	31.7536	0	3	1	2	0	0	1	0	0	0	0	0	0	0	0	0	0	0	0	0	0	0	0	0	8.71257	14.1577	12.6065	14.1272	10.2126	11.9343	10.4525	9.08375	11.6323	10.8056	14.3049	11.53	12.6208	11.2916	12.1274	11.3839	14.0483	14.0486	12.7243	14.7008	10.1214	13.438	12.527
1151	325	32.5749	0	3	0	4	0	0	0	1	0	0	0	0	0	0	0	0	0	0	0	0	0	0	0	0	12.194	14.5968	9.41961	9.43061	10.7137	9.69841	8.14975	13.622	11.1072	7.58617	12.1814	5.71948	5.96366	11.1838	8.61943	7.62044	6.02057	5.69734	6.58874	5.01002	8.75001	15.6273	9.86958
943	360	30.8309	0	3	0	2											2	1	0	0	0	0	0	0	0	0	10.6444	13.7405	8.12798	9.11528	8.90567	10.3383	11.957	11.3709	13.2895	11.521	11.4068	11.5058	12.9981	14.6685	8.66535	17.6838	10.74	10.4925	13.5431	8.26886	9.71824	8.67783	12.8093
616	453	27.603	0	3	0	2	0	0	0		0	0	0	0	1	0	0	0	0	0	0	0	0	0	0	0	9.58263	11.8213	8.37812	9.29221	7.71849	10.17	9.42938	12.4899	10.5209	12.2224	10.0705	10.9672	10.2174	13.3825	10.278	14.2946	11.489	9.18676	12.8755	8.59331	7.91105	8.64547	11.8761
905	479	21.0705	0	3	1	2											2	2	2	2	1	2	1	0	1	0	10.0925	13.9004	10.7125	11.5625	7.71915	9.35782	10.4668	10.4789	14.3738	10.3058	12.589	10.3326	11.8484	10.8821	14.0999	14.0069	10.9908	14.8609	10.4256	12.0873	11.8349	8.45463	9.95802
1063	22	34.757	0	3	0	4	2	0	0	0	0	0	0	0	0	0	0	0	0	0	0	0	0	0	0	0	14.6495	17.235	11.9621	15.8927	7.6612	10.4859	10.2202	10.4894	10.7372	14.3835	9.7139	8.23732	12.1272	6.04421	7.40625	10.4309	9.2983	6.81666	5.97745	5.74063	6.4706	6.46108	7.91654
264	579	33.128	0	3	0	2	0	0	0	0	0	2	3	0	1	1	0	0	0	0	0	0	0	0	0	0	14.017	12.4563	14.1992	10.2699	11.7557	10.3111	9.09061	11.4705	10.6736	14.9198	12.2403	13.3344	12.2866	13.4406	12.64	14.8095	14.7826	13.5923	15.4238	10.7213	14.1351	13.496	8.60171
1053	322	29.4894	0	3	0	1											0	0	0	0	0	0	0	0	0	0	13.0443	11.9649	12.2481	7.25548	15.1966	12.5301	13.4678	13.8236	12.2052	9.41628	22.1035	11.043	10.754	12.797	15.5758	11.7688	11.57	8.10652	10.9654	8.62329	11.4606	11.7387	9.30695
1056	58	24.1123	0	3	1	4	0	0	0	1	0	0	0	0	0	1	0	0	0	0	0	0	0	0	0	0	11.9544	10.8349	10.9216	10.112	13.421	12.0373	12.5631	12.634	9.01443	13.3757	10.2282	7.52139	9.90354	10.6994	9.7346	9.76617	11.2974	12.4059	12.0446	7.49408	13.9231	8.87611	12.2139
494	504	32.553	0	3	0	4	0	0	0	0	0	0	0	0	0	0	1	0	0	1	0	1	0	0	0	1	8.29368	9.43803	15.1622	6.77472	12.8068	8.13656	9.32355	11.0814	14.0017	14.5472	7.41423	16.5399	8.95021	11.8039	10.4809	7.86277	7.88738	9.10353	9.4997	10.4187	7.95057	14.3502	12.0817
699	467	20.4682	0	3	0	3	0	0	0	1	0	0	0	0	1	0	0	0	0	0	1	1	0	0	0	0	10.6634	9.23973	11.8732	16.0641	12.4783	8.73623	7.67551	7.45219	11.156	9.52596	10.4902	7.8842	6.34398	10.6186	7.31593	8.68547	16.6468	10.1067	10.7104	8.19244	11.9134	14.1323	15.7982
533	536	22.5161	0	3		4											1	1	0	0	0	0	0	0	0	0	5.07854	11.9676	11.9087	5.46173	10.6145	4.79005	4.10323	10.1699	6.66263	6.9393	3.82109	4.94207	4.81103	3.39323	7.58917	12.2396	10.1256	3.98668	14.7959	11.1275	14.863	15.5261	15.2423
372	414	23.4716	0	3	0	3											0	0	0	0	2	1	0	0	0	0	16.4002	11.9181	13.4715	14.8446	14.7943	10.7358	19.557	14.8376	13.4758	13.3554	13.7538	14.8435	14.3208	10.1496	9.73006	11.5689	11.9244	11.8826	12.0538	9.11334	9.6432	11.545	9.68663
399	449	26.9788	0	3	0	3											1	1	0	1	0	0	0	0	1	1	19.7604	11.5157	10.0405	12.7569	16.9086	13.2663	9.43697	8.43234	7.99412	11.7606	10.4833	11.207	8.57075	7.08897	11.261	8.2326	9.54204	17.599	10.839	11.5672	9.04103	12.621	15.0196
75	318	26.9952	0	3	0	3	2	1	1	1	1	1	1	0	0	1											10.7393	10.5151	13.7036	8.55323	9.4493	8.71149	12.8618	9.80542	9.49419	12.7373	11.8055	11.8885	7.05991	14.9847	12.0978	12.3871	13.1768	11.8436	9.3422	21.3754	10.7358	10.8394	12.3076
800	436	24.345	0	3	0	1	2	0	0	0	0	0	0	0	0	0	0	1	0	2	0	0	2	0	0	1	8.25491	8.61946	13.9221	12.7743	13.138	14.3034	10.6783	11.4831	19.6771	11.2468	9.88256	12.8788	16.9072	12.9723	9.28485	8.46776	8.20618	12.3058	10.7176	11.3104	8.68084	7.14329	11.3164
284	312	29.629	0	3	0	3	1	1	1	1	1	1	0	0	0	0	0	1	2	0	0	0	0	0	0	0	13.9067	10.347	7.57824	10.1034	11.1373	9.41343	9.88198	11.6119	12.3682	12.4328	7.74626	14.4317	9.04714	12.43	11.998	13.7537	10.3218	14.4177	15.9956	13.0682	11.2088	10.6415	14.9813
444	500	19.8084	0	3	0	4	0	2	0	0	0	0	1	0	3	0											10.5743	11.1997	9.71903	18.8893	13.4664	15.8897	12.2886	11.0963	13.1483	17.5339	18.2324	11.8214	11.1643	12.0194	11.8114	12.373	14.6335	9.36156	8.65458	9.82282	12.1072	9.25826	11.9556
250	409	39.1157	0	3	1	2	2	3	2	2	0	0	0	0	0	0	2	0	0	0	0	0	0	0	0	0	12.8737	8.35433	7.68715	9.10496	11.1712	9.03375	10.3907	7.67013	7.62612	8.76067	7.43689	12.6929	15.0452	8.56779	10.0103	8.203	17.2022	11.8971	14.118	10.8641	9.73357	11.6792	15.8377
871	272	28.2601	0	3	0	4											1	3	2	2	2	2	2	0	3	1	14.2946	14.6291	11.3959	10.3875	9.88523	14.2411	15.9917	15.3242	10.017	11.0294	9.90149	12.2555	12.0568	11.4997	7.22638	8.98475	6.79919	10.684	9.37069	10.0108	9.19201	9.61715	8.09862
90	71	27.1431	0	3	0	2											1	0	0	1	0	0	0	0	1	0	8.08013	12.3653	14.393	14.5899	10.9007	9.98799	9.53342	13.4758	15.0603	14.4561	9.69073	10.569	9.46003	11.5759	11.4541	11.3312	6.97192	8.54475	6.33521	9.92782	8.97164	9.7895	8.86336
928	54	32.1342	0	3	0	1	0	3	0	0	3	1	3	0	2	2	0	1	1	1	1	1	1	0	0	0	12.457	8.41815	10.2289	7.99193	12.0093	10.6591	11.6517	10.4853	11.3216	9.84703	13.7191	17.2478	13.1045	18.1434	13.7858	10.8441	15.8004	17.9361	17.8517	17.0319	22.2306	11.3579	8.66472
968	386	25.1116	0	3	0	3	0	0	0	0	0	0	0	0	0	0	0	0	0	0	0	0	0	0	0	0	18.8422	11.2978	10.6618	17.3521	15.5751	15.9238	15.2655	19.1794	9.6316	7.61214	8.45523	13.1561	13.131	7.63059	10.4731	6.02373	4.63684	6.00534	8.03966	12.6745	8.1191	9.31673	8.65679
540	423	27.666	0	3	1	1	0	0	0	0	0	0	0	0	1	1											10.5077	10.6876	9.89634	10.4851	9.53674	8.91213	13.4442	16.2436	10.5283	20.8551	11.4782	10.9597	15.9236	15.5689	16.5181	17.0255	19.5851	10.837	7.8152	8.98333	11.3882	12.4923	10.5474
315	9	29.7166	0	3	0	3	0	0	0	0	0	1	0	0	0	0	0	0	0	0	0	0	0	0	0	0	10.4332	8.84949	10.6913	16.1443	11.5721	7.77942	12.6538	5.49109	6.84914	6.99923	9.63903	14.3251	8.75581	11.5076	10.2944	10.172	13.4327	15.5611	16.0118	12.6562	14.9468	7.3364	10.1738
554	279	34.0397	0	3	1	2	3	3	3	2	3	2	3	0	0	0											9.84244	11.2418	8.88619	13.6327	12.0209	19.3444	11.6303	13.2897	12.8195	7.57371	11.853	11.6643	6.42304	13.6072	14.7396	7.13388	10.8239	8.05657	6.45966	11.7703	8.0082	9.07616	4.54948
142	452	28.6352	0	3	0	3	1	1	1	2	1	1	1	0	0	0	1	0	0	0	0	1	0	0	2	2	17.4038	16.4541	16.9933	18.9999	11.7899	9.62938	9.05482	9.26855	15.5737	10.4854	6.46086	11.508	4.52308	6.45917	5.65352	12.6276	10.1284	8.34544	10.6383	9.12312	11.9456	11.7584	17.396
504	59	23.1485	0	3	0	2	2	0	0	2	1	0	2	0	0	1											11.2791	9.50964	8.82238	13.1536	11.8546	17.3165	12.2943	13.2674	10.0252	7.27069	11.7401	10.1598	6.15098	13.8262	13.0202	6.75135	11.8714	5.90541	5.11121	11.3316	7.60156	8.05841	4.72888
1095	66	30.6831	0	3	0	2	0	0	0	0	0	0	1	0	3	3	3	3	2	3	3	3	3	0	3	3	10.4502	6.55238	5.00761	6.43072	8.33433	12.8795	8.58934	10.6726	9.04845	8.76679	11.9484	12.1294	16.4611	11.9095	14.8886	9.11013	9.4694	10.7248	10.5298	8.41459	14.6309	11.5911	7.37413
353	53	36.1396	0	3	0	3	1	1	0	1	0	2	2	0	0	0	1	1	0	2	0	0	0	0	0	0	15.5015	18.9506	10.1331	7.4641	8.98179	13.4044	12.675	7.90414	10.7366	6.44062	4.89587	6.37935	8.2659	12.7591	9.31877	10.7522	8.98361	8.66958	11.8696	11.4118	15.5106	11.8643	14.3336
941	284	33.0212	0	3	0	2	1	1	0	2	1	2	1	0	1	1											7.32344	7.4953	3.93729	6.64805	5.91981	14.5623	8.169	8.74824	10.0894	7.856	12.6531	10.2747	15.5697	10.8442	12.9826	12.5988	7.06893	11.3052	11.3259	6.27022	12.6863	14.4983	6.26664
246	276	28.8433	0	3	0	2	2	0	0	0	0	0	0	0	0	0	0	0	2	0	0	1	2	0	0	0	8.4928	11.8667	10.2726	10.602	12.9736	17.8848	13.5656	13.4387	15.7934	6.24543	9.77741	13.3948	7.49462	13.8552	14.6058	7.14957	8.84587	9.97145	6.36047	10.681	8.55286	9.04931	5.27126
1100	62	29.6126	0	3	0	2	2	1	0	0	2	0	0	0	0	0	2		0	2	2	1	2	0	2	2	6.37692	6.09274	12.4481	8.05969	10.1425	7.98792	7.23969	11.4316	9.58897	15.4869	11.1289	12.6945	9.34172	7.45029	11.4497	9.17521	5.66851	12.7504	12.7081	6.25892	11.6637	5.43602	4.75907
61	524	22.7899	0	3	0	3	0	0	0	0	0	0	0	0	0	0	1	0	0	0	0	0	0	0	0	0	10.3428	7.667	8.21592	9.02509	14.0533	10.4675	7.85563	9.19033	4.25354	6.34246	6.12229	14.5236	9.21789	9.06716	10.3247	7.87566	12.7454	10.4576	17.0937	11.1388	12.9063	12.8454	7.33778
204	575	23.8138	0	3	0	2	0	0	0	2	2	2	0	0	0	0	0	0	0	0	0	0	0	0	0	0	5.22566	7.67812	6.53057	10.851	13.1489	8.4928	11.8667	10.2726	10.602	12.9736	17.8848	13.5656	13.4387	15.7934	6.24543	9.77741	13.3948	7.49462	13.8552	14.6058	7.14957	8.84587	9.97145
651	197	22.4586	0	3	0	2	0	0	0	0	0	0	0	0	0	0	0	0	0	0	0	0	0	0	0	0	3.98268	5.64109	5.08432	11.9432	9.24303	7.56972	9.91365	7.68613	11.2083	10.4035	15.7302	10.9631	12.374	14.3058	6.74013	9.15253	12.666	5.85541	12.2481	14.0342	6.72445	8.78322	8.56673
1141	48	35.6222	0	3		1	0	1	0	0	0	0	0	0	0	0											5.52214	3.75322	8.77689	10.4242	12.9791	4.49196	11.8083	15.5536	13.7764	15.6895	15.6653	15.1728	13.4674	13.6568	8.07389	10.5686	6.34094	5.01191	10.3741	5.51906	10.6325	6.0918	8.7709
721	243	33.3333	0	3	0	4	2	0	0	0	0	0	0	0	3	1	0	0	0	0	0	0	0	0	0	0	14.6074	13.5475	7.28144	12.5293	6.23664	5.40008	12.0547	8.03713	8.43059	5.01975	6.2735	5.82976	4.49201	9.25889	14.5683	11.9697	5.13865	16.7348	12.805	16.7235	17.4347	17.1831	14.2727
504	239	33.6181	0	3	0	2	0	0	0	0	0	0	0	0	0	0	0	2	0	2	2	1	0	0	0	0	11.5619	9.89937	9.62452	12.8758	13.7713	17.3742	12.4744	15.031	9.22852	9.61181	10.9764	10.6496	8.60213	14.6306	11.4839	7.74045	12.8889	5.83626	6.29243	11.3333	8.80482	7.73065	6.07132
911	492	33.5934	0	3	0	1	0	1	1	0	0	0	0	0	0	0	0	0	0	0	0	0	0	0	0	0	5.07325	9.1272	8.17179	18.8847	5.47846	7.66416	20.766	9.84075	20.3372	17.568	15.7188	14.0619	16.0102	9.55725	9.67739	9.04086	5.80225	8.83762	8.31203	9.97004	9.92571	9.70228	9.31558
1137	119	21.5606	0	3	0	4	0	1	0	2	0	1	0	0	1	2											9.9254	11.5221	7.9868	13.1743	14.0062	7.32603	7.15175	11.1965	5.64721	7.60209	9.40477	9.38517	5.71716	6.18308	5.58544	5.44233	7.95748	6.63525	18.3973	6.03431	7.22633	18.0694	10.3797
575	294	35.4853	0	3	0	1	0	0	0	0	0	0	0	0	0	0											12.1443	6.12657	7.23333	10.4927	9.38843	6.89448	6.08003	5.78541	6.58069	6.56275	7.96073	18.1965	8.44317	7.09084	16.4846	11.71	22.9088	16.3683	15.1538	12.8892	17.9933	11.4473	9.50771
1060	128	33.2786	0	3	0	4											1	1	1	1	0	0	1	0	0	0	6.51869	7.65841	9.33366	5.54175	10.1381	8.06228	8.61146	4.61541	6.23196	5.6281	4.3669	8.49011	7.54803	17.9721	4.77903	7.03231	20.4	9.38861	19.9946	16.5203	15.7716	13.6251	15.7055
75	40	37.3032	0	3	0	1	0	0	0		1	1	1	0	0	0											6.33209	15.8382	10.8395	22.1066	15.1938	14.9599	12.2943	17	11.0062	9.62821	9.08308	5.9023	6.33831	9.95326	8.69965	9.3922	9.72904	7.59778	8.3363	7.85966	7.00344	12.1694	8.32867
1092	277	22.5927	0	3	0	4	1	1	1	1	1	1	0	0	0	0	0	0	2	2	0	2	1	0	0	0	12.565	14.5882	15.0674	12.1992	14.716	7.16553	10.1249	11.4127	8.15888	13.6747	14.4339	7.46267	7.05857	11.0668	6.01175	7.77686	9.68026	9.57686	5.83891	6.24385	5.69998	5.53006	8.07704
999	180	42.5352	0	3	0	3	1	1	1	2	0	2	2	0	0	0											8.47138	19.5199	10.7927	18.6481	16.9895	16.4082	13.8674	15.4143	8.56378	10.0863	8.53953	5.16737	11.3377	5.49497	11.1839	8.58957	9.36278	9.33829	9.01937	4.856	8.48317	12.1628	7.33509
114	490	26.8857	0	3	0	3	0	0	0	0	0	0	2	0	0	0	0	0	0	2	0	0	0	0	0	0	8.55096	10.0165	8.36868	5.36177	11.5131	5.93695	10.8535	8.36737	9.36795	9.40981	9.01132	5.18355	8.60943	12.5069	7.4331	6.86442	16.7673	9.6857	14.6018	10.14	8.0698	7.58425	6.10034
873	570	22.7871	0	3	1	2	0	0	0	3	0	0			2	0											6.5275	10.1388	9.23807	9.32343	9.9638	7.86433	8.53132	7.27601	7.10788	11.4844	8.35752	6.22827	14.5876	10.3627	10.3976	13.6406	7.78444	8.36757	5.62714	8.06264	9.46124	10.0507	11.939
814	532	31.937	0	3	0	2	0	0	0	0	0	0	0	0	1	1											8.6127	11.5991	7.22069	6.43521	15.9247	9.52558	14.4629	9.96738	7.89122	7.83135	6.2187	8.06708	9.11216	14.6417	8.27261	8.6863	11.4878	10.9429	6.85484	12.3878	7.57611	6.44868	5.15939
722	209	24.4572	0	3	1	3	0	0	0	0	0	0	0	0	0	0											11.1524	18.9921	16.5803	17.2883	14.1799	15.5592	9.1554	10.4276	8.74488	5.52457	11.7077	5.66534	10.1663	8.49162	9.32374	9.54889	9.24266	5.88989	9.20764	12.6462	7.84764	7.06188	17.3442
586	245	26.037	0	3	0	3	0	0	0	0	0	0	0	0	0	0	2	0	0	0	0	0	0	0	0	0	16.9774	13.1804	15.6763	8.75874	10.5711	8.75012	5.76425	11.7772	5.92037	10.8006	8.80989	9.85885	9.94823	9.39389	5.4447	9.02689	12.3472	7.80772	7.24046	16.0179	10.0728	14.7178	10.8234
816	543	28.3094	0	3	0	4	0	0	0	0	0	2	0	0	0	0											9.85077	7.73524	7.63944	6.17036	8.15555	8.75086	14.0166	8.79913	8.63355	11.4216	10.867	6.67752	12.2877	7.55598	6.30435	5.15059	6.41141	5.55437	9.58802	5.10039	5.8727	6.92117	12.4344
474	148	20.8898	0	4	0	2											0	0	0	0	0	0	0	0	0	0	11.127	7.94237	16.3753	10.2213	10.6407	9.92014	12.1419	12.243	11.1454	12.7253	7.99789	9.05068	9.49451	9.52972	15.9369	8.00908	11.8712	10.4706	9.59925	11.9323	13.3839	15.1938	6.85116
320	385	28.9418	0	4	0	4	1	1	0	0	0	0	0	0	0	0	0	0	0	2	1	1	0	0	0	0	14.9425	7.35312	18.5005	9.84993	12.194	12.6304	7.9703	9.55978	9.55733	11.6627	10.502	8.46665	14.6862	11.5987	10.2007	7.24837	15.0064	12.878	12.4645	12.8895	11.8588	9.43083	22.1286
437	55	26.423	0	4	0	4	2	1	0	1	1	1	0	0	1	0	2	1	1	1	2	1	1	0	0	0	11.4334	13.0725	15.1339	16.6137	9.89723	18.9065	10.8407	14.0664	13.143	10.1414	10.4609	11.7585	12.4557	12.1914	10.6099	15.5228	14.1175	10.5033	8.45211	16.3081	13.7353	14.5166	15.7542
202	106	28.794	0	4	0	1	0	1	0	1	1	1	0	0	0	0											7.82013	5.04854	7.72389	6.27771	16.7918	15.0069	9.57976	10.237	11.8007	14.2018	16.075	13.8389	12.0715	15.5061	17.0589	9.89825	10.8679	11.989	10.4006	10.1767	5.04675	13.0435	11.1679
1016	251	32.6543	0	4	0	3	2	1	0	1	0	0	3	0	0	0	3	2	0	2	1	2	2	0	1	0	13.7565	14.6613	10.429	11.2494	19.1516	11.0684	10.0786	12.6051	17.2272	12.8072	9.09949	8.36778	7.94865	11.9372	10.4673	10.9318	8.28706	6.8615	10.5119	8.02284	9.11676	17.4883	10.6903
990	519	28.9802	0	4	0	3	2	0	0	2	0	0	0	0	0	0											8.82577	13.5657	16.24	10.6763	18.3343	11.3114	10.7791	15.3416	15.2045	16.5104	15.9467	18.8604	10.6163	7.64781	8.23029	11.1729	13.5543	10.3157	9.67745	7.69089	4.59821	7.18554	6.99293
631	151	33.1335	0	4	0	2	0	0	0	0	0	0	0	0	0	0	0	0	0	0	0	0	0	0	0	0	7.99633	12.3889	10.4934	16.6304	11.8219	12.5346	9.45566	6.8262	11.1812	8.88027	5.61109	12.4409	12.676	6.57553	11.6433	5.69635	5.03752	10.9932	7.32962	7.75627	4.67409	5.77386	5.1579
881	92	33.6181	0	4	0	3	0	0	0	1	0	0	0	0	0	0	1	1	1	1	0	1	1	0	0	0	14.4353	11.6294	17.7207	10.0864	12.6029	18.3754	15.5479	16.3577	15.4522	15.0557	9.94003	8.77597	9.36015	14.7321	11.5304	6.17956	11.9744	4.76819	7.0278	6.00521	10.311	12.3909	7.90494
811	474	29.7084	0	4	0	3	1	1	1	2	1	0	1	0	0	0											16.9927	17.0079	19.897	10.7391	7.54801	8.25062	11.1268	14.1841	10.439	9.89909	7.03445	4.25302	7.01524	6.81877	13.6367	9.23232	10.6783	8.91191	8.97214	12.5949	11.2833	17.2273	12.0354
902	491	26.7652	0	4	0	3											1	0	0	2	0	0	2	0	0	0	10.9356	10.6869	18.1055	15.6184	15.626	16.2973	19.3253	10.6426	7.79896	8.03356	13.9917	12.7047	7.99461	9.18476	6.09639	4.47434	5.71013	8.19727	12.5873	8.34961	10.8738	8.87267	8.84473
186	80	23.1704	0	4	0	4	0	0	0	1	0	1	1	0	1	0	1	1	1	1	0	1	0	0	0	0	8.99358	12.3341	5.15645	12.0235	13.7718	5.83752	8.16647	7.97076	5.13941	10.7276	6.47055	8.29965	3.19751	5.41756	5.50602	3.8846	8.40415	8.75135	15.2736	4.32683	7.73168	19.0009	10.228
56	311	21.0705	0	4	0	4	0	0	0	0	0	0	0	0	0	0											6.59441	9.62754	12.2693	7.14125	13.1115	14.4107	6.91379	8.37556	9.46471	5.71527	9.96169	8.22839	8.8599	5.09781	6.52478	6.15159	5.03456	8.70613	7.8452	17.2947	5.34498	7.37017	19.858
961	323	24.1807	0	4	0	2	0	0	0	1	0	0	1	0	0	0	0	1	0	1	0	0	0	0	0	0	5.28688	8.38018	13.5839	8.3096	10.5054	9.1261	8.93387	11.6571	13.4759	15.9247	10.996	15.0483	7.47001	9.75408	9.57049	9.00428	10.0493	12.9454	8.97358	7.50784	10.9926	5.46929	6.55133
320	255	25.0897	0	4	0	2	1	0	0	3	3	2	3	2	0	0											8.77473	8.89958	11.8655	12.6508	14.3085	11.3628	13.8605	6.44951	9.20203	10.6057	7.13499	11.8388	13.2185	6.63615	6.31568	9.89433	5.03179	6.89355	8.60482	8.6299	4.92433	5.4887	4.91264
1010	433	21.9877	0	4	0	2	0	0	0	2	0	0	0	0	0	0	2	0	0	2	0	0	0	0	0	0	5.55744	5.5353	8.52375	13.4086	8.10015	10.8408	9.43528	9.25328	11.9883	12.965	15.7875	11.3382	14.6129	7.40677	9.73992	9.20409	8.92164	9.7452	12.7881	8.86399	7.44144	10.8711	5.18491
961	445	21.295	0	4	1	1											2	1	1	1	1	1	1	0	0	0	8.09998	4.8761	5.72914	5.47044	4.29008	8.63421	13.6724	11.4027	4.92468	16.0783	12.9346	16.3201	16.7874	16.7868	14.2574	15.6271	16.0873	8.17535	11.0333	7.08568	5.52542	10.6335	7.17978
993	415	24.6845	0	4	0	3	0	0	0	0	0	0	0	0	0	0	0	0	0	0	0	0	0	0	0	0	16.8049	15.567	13.2963	14.9471	8.83364	11.1666	7.02258	5.68051	11.1997	6.53705	11.8962	6.82275	9.68321	9.17826	9.40514	4.18687	10.9756	11.2934	6.33036	8.52736	15.3755	10.4256	14.7466
1094	328	33.8508	0	4	0	4	1	2	2	2	0	1	0	0	0	0											13.5619	13.4231	7.28298	12.402	6.18619	5.62695	11.2503	8.16036	8.34301	5.3014	6.13101	6.23542	4.86583	9.01925	13.1581	11.7745	5.46123	15.9612	12.84	16.348	16.4394	16.9942	14.314
612	359	32.9966	0	4	0	1	1	2	2	1	0	2	2	0	0	0	1	3	3	3	3	3	3	0	1	1	6.66048	4.74571	9.7895	10.9058	14.0053	5.47851	12.6469	15.9348	14.9389	17.2776	16.96	15.9718	13.5811	14.5172	8.73143	11.5214	7.36214	6.03021	11.4228	6.47143	11.6787	7.15223	10.0667
254	131	25.5168	0	4	0	1											0	0	0	0	2	0	2	0	1	1	9.0923	6.34872	11.9457	7.58747	9.35392	4.55736	6.66542	6.81524	4.96316	9.40553	9.78213	15.7916	5.49605	8.85533	19.4569	11.4203	19.25	16.9794	16.647	12.8519	15.3295	8.58052	10.3314
837	198	24.6927	0	4	0	1	2	2	0	2	2	2	0	0	1	1											8.70867	14.6775	5.14809	7.80275	18.4236	10.4817	18.0102	15.8596	15.495	11.7479	14.2635	8.03142	9.37344	7.72757	4.7455	10.7037	4.94986	9.38929	7.65926	8.58582	8.7077	8.20686	4.40226
884	364	25.7714	0	4	0	2	2	1	0	2	0	2	2	0	0	0	2	2	0	2	2	2	2	0	1	0	11.6272	11.7171	6.78271	8.80973	15.7189	10.5647	15.0779	9.9705	8.88112	7.07848	7.52875	7.54619	11.4884	13.5304	9.45908	9.11102	10.7796	10.7486	7.74568	11.4134	8.66598	6.54257	5.30315
753	20	37.347	0	4	0	3	0	1	1	2	1	1	0	1	1	1	2	1	2	2	3	2	2	0	1	1	6.98973	9.12312	8.01782	10.1694	8.98155	8.371	8.62706	6.62745	8.0855	11.4717	8.90427	6.22183	17.0804	9.16876	12.7118	12.2439	7.46688	9.05609	5.11012	9.19672	9.69835	11.9644	11.4467
599	510	19.8631	1	1	1	3	0	0	0	0	0	0	0	0	1	0	0	2	0	2	0	0	0	0	0	0	13.0989	20.6299	11.038	11.022	8.02527	8.38691	12.1811	8.90054	15.6037	13.162	10.6972	10.036	14.5536	13.3818	11.2223	14.6653	8.64258	9.81574	9.39027	10.8925	12.8939	12.7464	14.6413
83	497	24.3149	1	1	0	2	0	0	0	0	0	0	0	0	0	0	0	2	2	3	3	2	2	0	1	0	10.2188	9.09162	8.417	18.0739	10.3785	7.7123	12.9712	11.4559	12.7257	8.98112	10.7243	9.35854	7.95451	10.4027	10.7503	12.9326	10.2941	9.65401	9.78156	11.1081	10.8529	12.8455	13.3006
1075	63	24.6571	1	1	1	2											2	3	3	3	3	2	2	0	2	1	8.16025	6.70101	9.42838	9.53106	11.8451	9.04581	8.29588	8.76259	10.0845	9.00835	12.2706	12.2438	10.1252	11.9955	7.85417	10.7356	9.85034	5.51074	8.43824	10.0905	7.86789	7.95295	9.21625
314	146	21.6783	1	1	1	4	1	1	1	1	0	0	0	0	0	0	3	2	2	2	1	2	1	0	2	1	10.187	11.6596	10.7913	13.8635	13.3306	12.1383	14.0053	9.48196	12.5646	11.5643	6.70492	9.96167	11.8059	9.42288	9.24577	11.0737	15.1435	12.9264	7.9566	12.0212	11.6755	13.4058	12.1817
600	481	18.4695	1	1	1	1	0	0	0	0	0	0	0	0	0	0											11.3971	12.4956	12.2665	7.6713	14.0969	9.1489	12.1169	11.4459	12.587	9.75138	14.1526	14.2871	12.6809	10.6241	10.1434	14.4352	11.8598	8.28591	7.33469	8.91256	10.5655	8.61777	10.5148
203	264	26.141	1	1	0	1											2	0	0	2	3	2	0	0	1	1	7.25799	9.40947	10.6056	9.27819	9.70891	11.2765	12.35	12.056	7.44612	13.9765	8.98723	12.0362	11.4172	12.6063	9.76052	13.7242	14.3242	12.4218	10.9464	10.0886	14.4516	12.6124	8.26633
298	88	23.3402	1	1	0	4	0	2	2	2	0	0	0	0	3	0											10.8999	9.59953	11.4436	11.3282	14.7806	10.7648	14.6918	11.9307	9.57701	12.8967	9.05566	8.28325	8.86904	12.3308	8.87249	9.86488	12.4241	12.3575	12.7013	7.53572	14.7402	10.7311	12.5044
39	200	26.2615	1	1	1	2	1	2	2	2	2	3	2	0	0	0											10.9759	7.43573	8.91901	10.2459	11.3821	13.4224	9.62392	10.0314	9.0174	10.5717	10.3835	14.4299	13.8793	10.0206	13.8778	9.60459	11.2318	10.9534	7.72701	8.82171	11.4121	8.12953	9.35467
368	85	32.1561	1	1	0	1	0	0	0	2	0	0	0	0	0	0	1	0	0	2	1	0	0	0	0	0	12.6137	7.36898	7.74061	13.0465	12.1524	12.7896	13.3862	9.19912	9.89599	16.8411	10.2529	8.45875	11.3226	15.5893	11.4664	8.43636	6.93391	6.74979	10.5747	8.85282	9.63023	7.08791	5.68488
142	565	22.2779	1	1	0	4											2	1	0	2	0	0	0	0	0	1	10.3957	10.0023	13.3043	13.6597	9.78131	13.7058	9.48029	11.0492	10.7461	7.58015	8.62827	11.0989	7.937	9.17811	8.87549	13.7762	12.9798	7.52656	7.84768	13.0571	11.8882	12.9153	12.9367
726	434	18.976	1	1	0	1	3	1	0	2	1	0	0	0	0	0											10.7326	7.47826	8.93463	8.25551	12.592	11.8827	7.15475	7.37704	12.3444	11.4546	12.5004	12.4151	9.01269	9.8203	16.3655	10.024	8.59288	11.1551	15.3324	11.1776	8.07875	7.04296	6.81108
62	156	19.6304	1	1	1	1	0	0	2	3	0	0	0	0	0	0	2	0	0	3	3	3	3	0	3	1	13.0951	12.7911	12.57	8.07775	9.82197	7.71706	11.3529	10.2591	11.0273	10.0691	11.1669	8.98331	12.7288	17.0859	12.3308	19.9917	13.0874	10.4695	14.2671	17.8446	17.691	16.9244	21.8925
70	319	20.9309	1	1	0	2	2	2	3	3	2	3	3	0	2	2	0	2	2	3	2	2	2	0	1	1	7.33032	9.35994	8.8715	10.3352	9.50849	8.8461	8.92352	6.15812	8.25422	11.1426	9.12927	6.42317	16.1552	9.54465	12.4604	12.3746	7.55249	9.12479	5.05478	9.13604	9.26583	11.6745	11.0095
1139	378	18.7515	1	1	1	3	0	0	0	0	0	0	0	0	0	0											9.88834	14.3669	17.892	16.6307	16.7022	19.8666	12.0849	9.71225	8.63279	9.2972	15.7064	10.841	6.67367	11.7576	4.68223	6.73205	5.8442	12.9084	10.4538	8.65214	10.9655	8.65714	12.3361
153	463	21.3799	1	1	0	3	0	0	0	0	0	0	0	0	0	0											10.9017	7.92728	8.82173	14.4107	11.9213	8.18183	10.3485	6.41596	4.94036	5.87213	8.43446	13.2924	9.14624	10.9722	9.04513	8.93942	12.0289	11.5439	15.6733	11.9464	14.9798	9.91291	9.58183
862	152	20.167	1	1	0	1	0	1	0	1	0	0	0	0	0	0											10.5282	7.03003	7.46109	4.20192	5.2023	5.1758	3.77034	8.0156	12.8378	10.5669	4.37348	14.9267	11.8019	15.3797	15.4757	15.8582	13.2327	13.6731	14.2369	7.49152	9.26643	6.41601	4.93331
271	515	17.7796	1	1	0	1	1	3	3	2	0	0	0	0	0	0											14.958	7.14265	10.7681	8.00046	6.24779	11.2748	8.01059	8.96068	4.64463	6.68843	6.43197	4.71859	9.71461	10.9513	13.9147	5.46669	12.6865	16.5958	14.663	16.8924	16.6849	16.5032	14.939
1069	3	18.4778	1	1	0	1	0	0	0	0	0	0	0	0	0	0											5.65674	9.90489	8.12701	8.75496	4.92107	6.39217	6.02164	4.86571	8.60044	7.62291	17.8375	5.16711	7.23326	20.4853	9.42129	19.786	16.4959	15.742	13.9509	16.4146	9.18398	9.43332	8.89074
824	39	25.5962	1	1	1	1	0	0	0	0	0	0	0	0	1	1											10.9351	8.3155	7.17328	5.57324	5.06884	5.70319	4.49374	8.53019	15.6184	9.53143	5.02635	16.9062	10.919	19.9948	14.8927	17.4033	11.763	14.9124	13.6558	8.38915	9.08594	6.28429	6.01906
1108	30	24.334	1	1	0	4	0	0	0	0	0	0	0	0	0	0											13.2164	10.998	6.58943	14.1097	14.0137	6.86258	12.5664	6.00802	5.58634	11.3835	8.31344	8.44048	5.1493	5.96681	5.73976	4.51661	9.01253	14.1615	11.7386	5.16964	16.4013	13.3202	16.7907
697	185	31.9726	1	1	0	1	0	0	0	2	0	2	0	0	1	1	0	1	0	2	0	0	0	0	0	0	6.21559	11.6736	7.69336	8.76094	4.26358	6.50788	6.11515	4.32649	9.5248	10.7307	14.1899	5.08174	12.8244	15.9308	14.557	16.5351	16.7986	15.7758	13.4881	14.4728	8.23659	11.2768	7.03717
835	394	21.0897	1	1	1	3											0	0	0	2	0	2	2	0	0	0	17.4415	11.7793	15.0934	13.2228	9.17571	9.29736	6.32332	6.06562	10.1164	9.1062	9.07349	7.86505	9.68614	8.30017	8.63958	5.06909	13.618	7.77334	6.56171	13.914	10.4195	11.7186	13.3027
213	188	23.0527	1	1	0	3	2	2	0	2	0	3	3	0	3	1	0	3	3	3	2	2	0	3	0	0	11.6731	19.6533	17.8072	17.6949	13.516	16.1231	8.7743	10.8134	8.89133	5.69575	11.8626	6.31165	11.1107	8.9887	9.85982	10.0236	9.55324	5.32218	9.09498	12.4487	7.84462	7.1084	17.859
79	443	26.9405	1	1	0	3	0	2	2	3	2	2	2	0	0	3											9.1665	8.44103	5.41188	8.23326	8.30518	9.22681	9.2681	8.82066	8.89381	8.94979	5.01257	8.42178	11.3368	8.69306	6.03723	15.5534	8.46822	15.1232	10.0042	7.2327	8.73107	4.75154	8.6758
184	220	37.2402	1	1	1	2	0	2	2	0	2	0	0	0	0	0	2	2	2	0	2	2	2	0	0	0	8.90768	7.79656	9.69902	8.4055	8.03219	5.14767	13.1908	8.63016	6.62314	12.6903	10.3863	11.7153	13.3403	8.84385	8.0936	6.08757	8.05086	8.09441	9.68567	12.8487	9.11822	9.75229	10.6582
388	147	33.2512	1	1	0	4											0	0	0	0	0	0	0	0	0	0	8.81211	14.0958	9.78653	7.43185	7.24677	6.09332	7.78594	8.96613	14.9746	8.49787	7.71943	11.2377	10.3824	6.36429	11.706	7.57195	5.99875	5.05456	5.69324	5.14779	9.51139	4.91983	5.41758
1059	477	26.1793	1	1	1	4											0	0	0	2	0	0	0	0	0	0	9.75004	13.372	9.51274	9.43439	10.3002	8.65293	8.64139	10.2687	9.146	3.87874	5.38039	6.04426	7.74349	7.2014	4.49469	7.15696	5.75718	15.4477	14.2773	9.24357	9.57745	11.2036	13.5132
653	35	34.5763	1	2	0	4	0	0	0	3	3	3	3	0	3	3	0	0	0	0	0	0	0	0	0	0	14.7195	8.71106	17.7714	10.791	10.552	13.542	8.29516	9.76066	8.71384	12.8427	9.81783	10.361	12.743	11.8344	11.6868	7.24279	15.0494	12.3112	12.65	13.4743	11.9484	9.36521	22.2952
278	227	17.1006	1	2	0	3	0	0	0	0	0	0	0	0	3	0											10.7925	9.54611	24.9284	20.3609	11.9253	13.0175	16.1963	11.0368	9.82263	14.7656	16.3963	10.5194	8.20041	6.87476	10.2962	9.04826	9.09382	18.3901	10.4835	7.86914	13.2056	11.6183	13.1858
306	154	28.2793	1	2	0	1	0	0	0	0	0	0	0	0	0	0	0	0	0	0	0	0	0	0	0	0	9.0203	11.0634	11.2704	6.74412	21.6126	17.832	12.8437	10.5394	14.323	12.4183	9.21141	12.0995	16.1145	10.8643	7.05647	6.24964	7.64137	9.72019	6.46778	14.821	9.06052	9.38402	8.70627
367	25	24.1451	1	2	0	3	0	0	0	0	0	0	0	0	0	0											14.8129	12.5968	15.9588	13.9187	10.5713	13.7684	17.888	11.9486	8.09663	6.86177	8.93222	11.0579	7.64688	16.6365	9.95688	10.4787	10.2438	11.7658	12.2443	11.647	12.5975	7.65857	8.90794
870	157	27.2526	1	2	0	3											0	0	0	0	0	0	0	0	0	0	11.0076	11.9856	16.4148	14.1778	10.2997	7.45683	7.28755	10.865	9.21353	12.9655	13.6048	10.6436	8.14683	14.7932	13.1481	10.0786	12.3739	8.90676	9.82465	8.27425	10.5601	9.95337	13.0938
35	580	31.1622	1	2	0	3	3	0	0	0	3	3	3	0	3	3	3	0	0	3	3	3	3	0	3	3	15.2451	16.3099	11.6767	8.54216	6.56615	9.73229	10.3833	8.10103	18.9551	9.16166	9.19425	13.2791	9.89517	13.922	10.5118	11.4055	7.42194	9.10172	10.303	10.2638	13.6917	9.94624	12.1852
8	206	35.781	1	2	0	4	0	0	0	0	0	0	0	0	0	0	0	2	0	2	2	0	0	0	1	1	8.74415	11.3482	10.5349	14.2022	11.4392	12.4513	11.1744	11.6916	11.2944	13.9733	13.9717	12.6302	14.7826	9.95879	13.3211	12.6587	7.78437	11.024	12.5576	9.98562	9.81153	11.8478	14.647
763	95	22.0753	1	2	1	4	0	0	0	0	0	0	0	0	0	0	1	0	0	0	0	2	0	0	0	0	8.05134	10.6364	9.6612	13.107	10.3585	11.8116	10.3615	11.291	10.4651	13.306	12.8395	11.6168	13.5299	9.4058	12.2146	11.7342	6.84583	9.64845	11.3021	9.07945	8.86951	11.046	13.4395
164	531	24.9856	1	2	0	4	2	3	0	2	0	0	0	0	1	0	0	0	0	0	0	0	0	0	2	0	7.04482	9.16693	8.64268	12.1077	10.0416	12.0066	8.69793	10.5216	10.4726	13.8101	10.0369	14.1346	11.13	8.82456	12.4515	8.38944	7.45587	7.93626	11.4462	7.70767	8.72948	10.7884	10.8714
8	286	34.1602	1	2	0	4	0	0	0	0	0	0	0	0	1	0	0	2	0	0	0	0	0	0	0	0	7.89922	9.08679	9.43919	9.5669	14.8435	8.11115	13.8771	10.6557	11.6927	11.8816	12.9048	14.3786	7.12336	18.079	9.69471	11.9968	12.1148	8.04254	9.15805	9.54184	11.4327	10.3924	8.54474
315	545	26.8309	1	2	0	4	1	1	3	3	0	1	2	0	2	1	2	3	0	0	0	2	2	0	0	1	10.5298	8.37799	10.4331	9.95432	14.1091	11.5339	13.0523	11.8553	13.3376	10.9373	14.6372	13.2184	13.6618	13.8232	10.0142	14.4407	11.1372	8.66859	11.133	11.9804	10.932	10.7395	13.5556
227	352	22.1958	1	2	0	1											0	2	0	0	0	2	2	0	0	0	11.635	8.53656	10.0043	9.24269	13.7113	12.6235	7.90649	8.3366	13.0629	12.0814	12.4051	13.4719	10.1016	10.8276	18.0441	10.9815	9.44135	12.0989	15.9524	12.1782	8.92446	8.09598	7.75668
937	549	21.7741	1	2	0	1																					11.1726	7.96009	9.11548	11.7034	8.40427	9.6668	9.48222	14.1393	13.5489	8.32848	8.40819	13.605	12.6055	12.7739	13.4776	9.95278	10.7545	17.8442	11.0779	9.66021	12.1337	16.4032	12.0308
70	260	22.3053	1	2	0	4											2	0	0	0	1	2	0	0	1	0	13.812	7.99019	16.7883	9.70788	12.3321	11.7167	8.72566	8.47726	10.0742	10.0688	10.5373	8.24777	13.822	11.9655	8.78834	7.14744	14.1957	12.1726	12.4827	13.806	10.5139	10.6844	18.493
121	57	18.883	1	2	1	1	0	0	0	2	0	0	0	0	0	0											11.6493	14.0097	12.6177	7.76601	11.9464	11.7047	13.3665	12.2343	14.0108	11.1749	12.2956	18.7406	13.0134	10.1404	10.755	17.1856	12.7712	9.50487	8.19634	8.18314	12.1385	9.48685	11.2669
1010	413	20.846	1	2	0	4	0	3	0	3	0	2	2	0	0	0	2	2	0	3	3	3	2	0	1	0	14.2075	5.93516	16.8322	8.48394	10.8938	10.7347	6.86046	7.81238	8.04333	10.353	9.49756	7.76267	13.9688	10.8062	9.42719	6.55197	13.599	11.8927	12.0592	11.5247	10.5854	8.10897	18.6906
592	150	27.4333	1	2	1	4	2	3	3	3	1	3	3	0	3	3	0	0	0	0	0	0	0	0	0	0	12.654	10.7781	10.7933	10.685	9.42326	11.3579	12.1558	14.7557	8.04131	16.5668	9.95695	9.69818	12.5301	7.64718	8.77687	7.81567	11.9992	9.36199	9.26009	12.5935	11.8321	11.6103	6.79088
300	31	18.5024	1	2	0	1	1	1	1	1	1	0	0	0	0	0											6.55623	14.439	11.844	12.0225	12.6033	10.4529	8.43297	20.2907	9.83683	10.4512	11.341	14.4935	10.9935	10.5945	7.21082	9.72333	7.72593	9.92714	10.75	8.39247	6.474	8.43456	7.97271
55	538	18.8966	1	2	0	4	0	0	0	2	2	0	0	0	0	0	3	2	0	2	2	0	0	0	0	0	9.13439	9.37262	10.1713	15.385	7.1133	12.82	8.30247	9.45055	11.2384	13.7294	14.503	7.51113	16.4125	9.12483	11.9962	10.5487	8.08527	8.14475	9.42269	9.5865	10.2042	8.07444	14.1167
1044	103	23.1102	1	2	0	4	1	2	1	2	0	2	1	0	0	0	2	3	3	2	2	1	2	0	0	0	11.0954	12.1702	12.9706	15.3126	9.33923	18.3171	10.9973	11.2476	14.232	8.94691	10.4231	9.36671	13.3315	10.6106	10.9616	13.3716	12.4554	12.2826	7.81702	15.5249	12.7143	13.2177	14.1047
387	112	19.7509	1	2	0	2												3	2	2	2	0	0	0	0	0	8.94601	9.84733	8.31485	10.52	9.99764	13.2261	11.0607	12.9154	10.5312	10.7504	10.8263	14.0084	10.8634	14.9193	11.7722	9.77983	13.347	9.40072	8.51739	9.25368	12.3592	8.7904	10.3805
519	122	29.2923	1	2	0	4	0	0	0	0	0	0	0	0	0	0	0	0	0	0	0	0	0	0	3	3	9.02614	9.52108	16.5315	8.00496	11.7942	10.6501	9.69251	12.2317	13.881	15.8298	6.83054	18.2708	9.47299	11.9915	11.8197	7.5722	8.66997	9.01629	11.6313	10.4005	8.5022	14.9524	11.9571
648	556	37.0212	1	2	0	4	0	0	0	0	0	0	0	0	3	0	2	1	2	1	2	1	0	0	0	0	10.7228	11.7482	13.0751	11.3825	14.3698	13.8184	12.6376	14.4377	10.195	13.3015	12.3695	7.59867	11.0728	12.3741	9.87505	9.64504	11.1016	14.2738	12.9506	8.03453	12.0405	12.1925	13.6294
163	572	26.9733	1	2	0	1											0	0	0	0	0	0	0	0	0	0	12.6683	11.8667	11.7187	7.34023	15.0068	12.1235	12.4138	13.4488	11.9423	9.41077	22.1017	10.9426	11.1614	12.2031	15.2855	12.3016	11.6026	8.09382	10.7219	8.4156	10.9863	11.7632	9.32717
1167	113	28.3039	1	2	0	3											0	0	0	0	0	0	0	0	0	0	16.6585	14.9782	12.5834	16.7364	11.2476	9.79481	9.52233	6.41009	6.80935	10.2692	9.16991	9.69036	10.2594	8.22078	8.81596	7.54638	7.3831	11.8079	8.70548	6.51862	14.713	10.5684	10.3594
151	244	17.9165	1	2	0	4											1	1	1	2	1	0	0	0	1	0	14.6746	8.47379	17.6322	9.55255	9.4355	12.2632	7.07939	8.29588	7.47396	11.6149	8.685	9.23603	12.0972	11.0388	11.3596	6.41228	14.1172	11.4898	11.6826	12.92	10.3945	8.30294	20.6033
681	526	24.3559	1	2	0	4	0	0	0	0	0	0	0	0	0	0	1	1	0	1	0	0	0	0	0	0	13.9869	10.8597	14.8276	9.97524	12.0053	11.8174	8.32026	9.52006	12.1739	8.60838	10.0415	10.3327	14.0477	13.684	8.24446	8.47584	13.9211	12.6207	13.0437	14.1496	11.8092	11.2464	19.8061
1058	395	22.4613	1	2	1	1	1	1	1	2	2	0	2	0	0	0											7.92114	8.90617	8.07506	12.3288	9.68214	9.74853	12.3741	11.5705	11.4531	6.67301	14.6349	11.6401	11.9437	12.9919	10.9026	8.73115	21.77	10.2737	10.2654	11.6743	14.8547	11.7864	10.9593
66	97	19.2279	1	2	0	4	0	0	0	0	0	0	0	0	0	0	1	1	1	2	1	1	2	0	1	1	8.44964	16.8494	11.9519	14.2463	11.423	10.1848	12.3157	16.8701	17.5954	10.9378	10.0552	11.1655	11.0048	11.4675	14.588	8.54991	7.72564	8.89736	11.1431	8.28272	10.9744	9.10725	10.7582
288	36	37.2266	1	2	1	1	2	2	2	2	3	3	3	2	0	0	3	3	3	3	3	3	3	0	1	2	10.8472	15.3407	14.2818	11.0883	19.7078	9.8789	12.2739	18.679	15.6315	16.8127	15.1371	15.343	9.74655	8.37526	9.62639	13.2482	11.2951	5.65788	12.0571	4.09835	6.02115	5.43195	10.1499
504	235	25.0212	1	2	0	1	0	0	0	0	0	1	1	0	3	3	0	2	0	0	0	2	2	0	0	3	10.8957	9.7015	10.3951	9.52099	10.0868	8.47545	12.2802	15.8392	11.8719	16.8267	12.4329	9.94493	14.5602	16.8303	16.8678	16.1621	21.0554	10.4938	7.95547	8.40854	9.26992	15.3713	10.5014
883	240	18.9213	1	2	0	1	0	0	0	0	0	0	0	0	0	0	0	0	0	0	0	0	0	0	0	0	9.30137	11.5347	9.68433	11.6603	8.86146	11.9999	16.0399	15.6772	11.0811	18.6682	11.4129	11.7983	18.7066	15.9873	15.5071	16.3465	18.0539	9.91752	8.50056	10.1876	15.3067	11.0158	7.39429
938	306	17.0103	1	2	0	3	0	0	0	0	0	0	0	0	1	0											15.0488	16.8307	18.7833	10.317	8.58072	9.63467	14.7373	10.8772	7.02768	12.2935	4.64905	5.16508	6.17269	9.32277	13.3365	8.52955	10.937	9.48049	9.62779	12.6661	13.4706	14.4631	12.7069
1090	530	19.2827	1	2	1	2	0	2	1	2	0	1	0	0	0	0											5.07244	6.28949	8.21375	13.3986	9.14986	10.8023	9.04066	8.75935	12.1797	12.2908	16.9364	11.7659	14.5417	9.02822	9.32538	10.3962	9.63647	8.14857	13.605	11.0559	7.25422	12.102	5.67641
853	270	25.0979	1	2	0	2	2	3	3	3	3	3	3	0	1	2	0	0	0	0	0	0	0	0	0	0	11.5006	9.70138	10.2941	12.4488	16.631	11.3618	13.3019	16.0169	6.45123	9.82447	12.4558	7.4118	13.3152	14.6346	7.12395	8.79704	9.72769	6.19765	10.1964	8.4202	9.04708	5.14788	6.72826
978	12	38.8528	1	2	0	1	2	2	2	2	0	2	2	0	1	0	0	0	0	0	0	0	0	0	1	1	7.9343	7.32093	11.5976	14.8796	9.18169	15.341	10.2812	10.1012	14.5769	14.6919	16.3544	16.4424	18.9955	10.4227	7.15389	7.33037	10.3542	12.0342	9.71638	9.04921	6.20578	3.83831	6.29077
1097	528	18.1437	1	2	0	2											2	2	0	0	0	2	2	0	0	1	9.20445	15.8775	10.1035	7.79331	11.6442	4.95742	5.43338	5.4854	8.46917	13.3322	7.88309	10.7195	9.31508	9.13636	11.9029	12.7913	16.454	11.3964	15.6649	7.6272	10.3073	9.8246	9.4762
645	407	17.8645	1	2	0	1	0	0	0	2	0	2	2	0	0	2	0	0	0	0	0	0	0	0	0	0	8.50705	11.0889	16.0816	14.6726	11.5319	20.4908	10.2135	12.6726	18.9365	15.5629	16.6227	15.8372	15.4435	10.0753	8.7166	9.35028	14.6741	11.6898	6.06361	12.398	4.40534	6.45552	5.74306
810	355	20.4901	1	2	1	4	0	1	0	1	0	1	0	0	0	0											11.3214	15.6039	11.5822	13.9342	8.7402	8.38639	9.94236	9.59699	7.67173	12.9661	10.227	6.14562	11.1763	4.24501	4.68742	9.76562	7.62379	6.3643	4.76819	4.16885	5.01569	3.71644	7.46514
623	458	19.6003	1	2	0	3	0	0	0	2	0	1	1	0	0	1											14.0871	14.4713	14.7074	9.89069	14.3689	17.9387	17.1845	17.3236	20.1756	12.2953	10.4	8.50899	9.46347	15.2902	10.9088	6.54097	11.3187	4.50805	6.79302	5.6653	13.3057	9.96573	9.26185
796	437	21.4073	1	2	0	2	0	1	0	1	0	0	0	1	1	2											5.21633	5.3449	5.74058	8.99351	13.6302	8.79817	10.9463	9.41182	9.42622	11.8431	13.2707	14.766	11.5427	15.78	8.0417	10.4404	10.0338	9.67606	10.7484	13.7932	9.62769	8.32512	11.4898
1107	73	19.0664	1	2	0	2	2	2	2	2	2	1	2	0	0	0											11.2576	3.92795	5.46162	5.56449	8.9862	13.1962	8.00227	10.6642	9.17586	9.28801	12.5515	13.5135	13.3688	12.095	14.8517	7.17198	9.84282	11.4612	7.95505	12.7821	14.2233	7.33382	7.27932
710	182	18.82	1	2	1	3	2	1	0	0	1	1	0	0	1	1											10.4711	17.1105	16.8562	14.2247	14.8521	18.3326	9.72538	7.90735	8.49376	16.4797	9.77493	7.51894	11.0152	4.87971	5.37847	5.3249	8.48041	13.0199	8.28917	10.4589	8.87947	8.96124	11.2611
588	484	20	1	2	0	3	0	0	0	0	0	0	0	0	1	1											20.1592	10.9922	8.224	9.05453	14.32	13.7534	8.672	11.5113	7.17992	5.66897	7.15343	9.04148	13.5529	9.42339	11.5402	10.5162	9.4967	12.7904	13.5595	17.4898	13.0019	15.7556	10.2851
237	189	22.4723	1	2	0	3	2	0	0	0	0	0	0	0	0	0	2	0	0	0	0	0	0	0	0	0	14.2809	15.3083	8.87309	7.34841	7.96446	13.231	10.5836	4.69718	10.6494	2.91423	5.57278	4.29647	9.59283	11.3178	6.63899	10.1973	8.48369	8.812	11.3448	14.4243	12.1457	11.9611	14.0293
944	109	37.2402	1	2	0	4	2	1	0	0	0	2	2	0	0	1	3	2	2	2	3	3	3	0	1	1	13.963	8.62689	8.5931	9.90219	9.67336	7.55994	13.146	10.5218	6.52048	11.5486	4.60246	4.98137	10.1411	7.84946	6.56664	5.02635	4.60314	5.6326	4.00767	7.99768	15.7539	9.08428	4.29077
274	118	33.0732	1	2	0	4	1	2	0	0	0	1	0	0	0	0											9.35617	9.23137	8.66563	9.63848	12.6139	8.57111	7.01567	10.4495	4.86828	6.0328	9.18579	8.26138	5.69415	5.01423	4.8122	5.61355	5.48347	6.64832	16.0971	7.28696	5.78178	15.0192	10.1903
38	247	19.2799	1	2	0	2											0	0	0	0	0	0	0	0	0	0	4.7553	12.2563	8.95609	8.11046	9.65874	7.35833	10.8832	10.7852	16.4097	10.3736	12.3052	14.5817	6.58496	9.29367	11.8737	5.46734	12.2131	13.9045	6.20904	8.86895	8.28321	5.66293	11.0893
302	41	36.0958	1	2	0	2	0	2	0	0	2	2	2	0	2	2											7.69779	11.1029	9.38751	9.76202	12.0434	15.984	13.0174	13.0734	15.9329	6.40902	9.7065	12.2644	7.26833	13.096	14.3845	7.18114	8.43048	9.83468	6.17464	10.6414	8.46771	9.03445	5.36713
766	205	25.1773	1	2	0	3	1	2	0	1	0	0	0	0	1	1											10.4924	9.57568	9.35834	16.4947	11.1851	6.80774	10.4217	4.51699	6.7625	5.69312	13.1389	10.2163	8.79888	11.2246	8.86289	12.3008	11.467	17.4258	10.3891	13.58	15.5579	7.22103	10.5155
319	104	24.6845	1	2	1	2	0	0	0	2	0	0	0	0	0	0	0	0	0	2	0	2	0	0	0	0	9.25874	15.5035	10.6181	6.488	11.5765	4.46954	6.51344	5.60757	12.6451	10.162	8.40296	10.6687	8.35678	11.9301	11.1233	16.6083	11.7358	12.9893	14.9355	7.42009	9.79855	12.5219	6.45337
783	250	37.2074	1	2		2											0	0	0	0	0	0	0	0	0	0	10.7011	9.35442	9.19887	12.5341	13.3496	14.4306	12.465	14.9242	7.19008	10.0336	11.3563	8.10052	12.6237	14.03	7.37768	7.09785	10.8068	5.62323	7.63429	9.41647	9.36967	5.78002	6.20942
741	123	29.1828	1	2	1	2	3	2	0	2	2	2	2	0	0	0	2	0	2	3	2	2	3	0	2	1	13.0856	8.93801	11.102	9.27373	8.97815	12.2995	11.815	16.1851	12.1906	14.5504	9.32654	9.33195	10.6666	9.63607	8.13732	13.5905	11.0412	7.37961	12.4385	5.6815	5.84136	11.0267	8.56009
445	483	25.3224	1	2	0	2	0	0	0	0	0	0	2	0	3	3	0	0	0	0	0	0	0	0	0	0	7.60737	4.3822	6.7487	7.02034	13.7661	9.93661	11.0057	9.0056	8.54061	12.6326	10.7222	16.8369	12.3902	13.3352	10.843	8.07104	12.1391	9.95359	6.61598	13.3909	13.2475	7.07539	12.0883
367	136	23.4962	1	2	0	4											0	0	0	0	0	0	0	0	0	0	13.6036	14.6713	7.0745	9.12126	9.08525	6.32326	11.9211	7.62314	9.43567	4.55321	6.71296	6.83926	5.09755	9.45362	9.76911	15.459	5.51554	8.84834	19.4327	11.6031	19.3954	17.0983	16.744
1138	181	18.3737	1	2	0	4	1	0	0	1	0	0	0	0	0	0											18.7883	10.9748	13.197	13.184	7.68474	11.5623	10.9134	6.28962	13.7146	14.6434	7.14233	10.1933	8.0977	6.15986	11.6533	8.04671	9.22494	4.65724	6.95817	6.49696	4.70148	9.81369	10.9677
425	544	23.3292	1	2	0	4	2	0	0	1	0	0	0	0	0	1											14.3805	15.6362	12.33	14.7589	7.17396	10.0364	11.1928	7.89627	12.3373	13.8546	7.36593	7.15638	10.6809	5.8599	7.64818	9.53256	9.35768	5.90487	6.25938	5.85261	5.51812	7.90844	6.6001
967	74	18.2642	1	2	0	1											0	0	0	0	0	0	0	0	0	0	11.8792	7.47436	9.24615	4.40783	6.55414	6.72539	4.83374	9.29781	9.60439	15.8251	5.36923	8.70243	19.4607	11.2693	19.1642	16.9441	16.5661	12.8222	15.2202	8.61082	10.2439	8.53606	5.50548
546	566	30.9541	1	2	0	1	1	2	0	2	0	0	0	0	1	1											6.50969	6.40175	7.56249	17.1622	8.27534	6.71166	16.3295	11.2916	22.697	15.7202	15.3597	12.7763	17.7438	11.4752	10.0901	9.61222	6.30548	6.71152	10.3924	8.50324	9.81662	10.0902	7.97013
973	202	34.6037	1	2	0	1	2	2	0	2	0	0	0	0	0	0											5.66023	10.5208	8.53142	7.24567	5.70362	5.15231	6.31809	4.7398	8.4631	15.2499	9.73331	5.015	16.8248	11.0363	20.0225	14.5297	17.4603	11.9291	16.7226	13.554	9.32102	9.43489	6.59136
456	560	26.5435	1	2	0	4	2	2	1	2	2	2	2	0	0	1	0	0	0	1	2	2	2	0		2	14.6646	11.9881	15.8869	8.05773	10.5117	10.1113	10.4524	10.8393	13.9222	9.68319	8.39763	11.6805	5.935	6.99021	9.99044	9.30972	6.65306	5.89445	5.40345	6.50969	6.40175	7.56249	17.1622
594	7	25.6016	1	2	0	1	1	3	3	3	1	0	0	0	0	0											5.20016	15.7062	12.3787	16.1085	16.2731	16.3276	14.113	14.9332	15.4709	8.84756	10.3661	7.35121	5.75772	10.608	7.37473	10.4972	6.91101	9.98374	8.88174	8.8745	4.504	13.71	9.0285
338	77	21.8836	1	2	0	4	3	1	0	0	2	0	0	0	0	0											16.4239	11.1707	13.2298	15.9379	6.39518	9.7868	12.4196	7.3687	13.2786	14.5755	7.07592	8.66252	9.67669	5.98982	10.125	8.37277	9.00667	5.10116	6.67135	6.24682	5.15804	8.82947	7.87162
902	133	20.8816	1	2		3	0	0	0	0	0	0	0	0	0	0											20.4893	14.9649	18.3104	12.3473	16.5367	13.7909	9.55074	9.56022	6.81318	7.05751	10.6725	9.29852	9.61811	8.15989	10.1892	8.80647	9.24696	5.539	14.2028	8.49857	7.07869	14.5423	11.256
758	102	18.5216	1	2	0	4	1	0	0	0	0	0	0	0	0	0	1	1	1	1	1	1	1	1	0	0	6.83691	9.42465	13.0283	6.33374	12.6937	14.5806	6.25389	8.41354	8.42682	5.71152	11.0457	6.9736	8.91793	3.73273	6.08622	5.81713	4.37429	8.71367	9.21623	15.5169	4.81157	8.39212	19.4438
771	134	27.6934	1	2	0	1	1	2	0	0	0	0	2	0	0	0	0	2	0	1	0	0	1	0	0	0	9.56049	6.11756	6.4408	5.98586	5.74402	8.16669	6.83339	18.185	6.31423	7.46243	18.0737	10.3905	21.0161	16.1691	14.5097	13.7973	16.4417	9.85009	8.83622	9.08894	6.0882	7.53159	9.4939
131	280	22.412	1	2	0	1	0	0	0	2	0	1	0	0	0	0											11.2777	7.34027	9.31488	4.14813	6.34268	6.35723	4.823	9.08433	9.59689	15.081	5.28202	8.73952	19.2882	11.01	18.604	16.41	16.8171	14.3509	15.1689	9.0763	10.413	8.43443	5.42989
478	411	22.5572	1	2	0	1	2	2	0	2	3	3	2	2	2	1	2	0	0	2	2	2	0	0	0	0	5.45213	6.29495	6.42354	5.00979	9.26874	13.4302	12.0103	5.61872	16.3226	13.1983	16.6304	16.8448	17.4078	14.8327	15.6755	15.5346	9.2051	10.576	7.62723	6.19008	11.1081	7.8387	11.0395
322	28	17.9603	1	2	0	3	0	2	2	2	0	0	0	0	1	1											8.36143	11.0666	8.45726	5.54446	11.7484	6.00379	10.4064	8.7768	9.44681	9.56599	9.11102	5.17942	8.96493	12.7252	7.63028	6.85545	15.7254	9.86153	14.4933	10.535	8.25627	8.09032	6.62504
551	508	29.6975	1	2	0	1	1	2	2	1	0	0	0	0	0	0											7.02185	9.29218	8.8583	6.22652	11.4454	7.48166	9.33009	4.28139	6.50478	6.43724	4.94577	9.20894	9.6292	15.2815	5.39755	8.73818	19.716	11.1529	18.7664	16.5887	17.074	14.1704	15.5799
239	184	17.0815	1	2	0	1	2	2	2	2	2	2	2	2	0	2											5.86631	5.62185	8.0354	6.77024	18.2192	6.19036	7.33514	18.067	10.2069	20.9046	16.6602	14.4622	13.6258	16.4895	9.75394	8.83677	9.00103	5.9844	7.27491	9.3155	8.53474	10.1994	9.49401
251	18	17.4073	1	2	0	1	0	1	0	1	0	0	1	0	0	0											11.3841	7.42287	9.39638	4.14906	6.38258	6.35644	4.83467	9.16979	9.65677	15.268	5.31069	8.80076	20.0643	11.0376	18.9311	16.713	18.1693	14.4696	15.7765	9.07887	10.3034	8.50905	5.45747
262	108	38.1875	1	2	0	1	0	0	0	0	0	0	0	0	0	0											5.15155	8.97836	15.7898	10.222	5.43082	17.4577	11.8362	20.6008	15.0755	18.7236	12.45	17.0152	13.9189	9.83217	9.64025	6.84688	6.60224	10.7614	9.36809	9.70199	8.16941	10.1374	8.89245
445	489	27.1184	1	2	0	3											0	0	0	0	3	3	0	0	0	2	9.19776	9.6109	8.81157	5.75955	8.7727	8.13481	9.66265	9.8168	9.49514	9.22816	9.35046	5.41741	8.50802	11.1207	8.74455	6.39112	16.167	9.20897	15.453	10.35	7.54723	8.84522	5.10761
962	564	26.5216	1	2	1	1	0	0	0	0	0	0	0	0	0	0											9.49333	7.64597	7.81225	4.33329	5.6185	5.43902	4.02817	8.07109	7.02189	17.584	4.44607	6.35321	20.5368	8.81433	19.1443	16.5794	14.8898	13.2314	16.6617	8.5602	8.86198	8.23623	4.77507
1087	52	29.0349	1	2	0	3	3	3	0	0	2	2	2	0	2	0											10.2131	7.32224	5.92928	10.4975	7.90581	9.78109	6.86984	10.5237	9.1013	8.8142	4.11414	13.2379	9.52722	6.53105	10.8137	12.1915	11.2317	14.1855	8.65201	8.81257	6.31583	7.83221	7.81455
1165	342	20.0301	1	2	0	1	2	2	1	3	2	1	1	0	1	1											6.83925	18.1072	6.35324	7.5237	18.4963	10.4599	21.3785	15.8761	15.0275	14.0485	17.041	10.1406	9.76337	9.33079	6.06993	7.38502	9.52584	9.05594	10.3427	9.31605	8.73952	9.03704	7.01043
468	216	31.9918	1	2	1	2	1	1	2	3	3	2	1	0	0	1											9.51229	9.5861	9.20018	9.04353	9.1745	5.30263	8.33919	10.9449	8.53231	6.1337	15.9572	9.04177	15.164	10.1399	7.3762	8.55696	4.84631	8.87559	7.91694	14.5168	7.90815	8.5731	11.9416
1017	13	31.7235	1	2	0	3	1	0	0	1	1	1	0	0	0	0	1	0	0	1	1	1	0	0	0	0	16.7182	16.0294	15.2062	14.4193	9.10325	11.3948	7.27509	5.88346	11.3791	6.34062	11.0975	6.89548	9.45942	9.39227	9.61341	4.9842	11.4578	11.6557	6.75115	8.75387	15.671	10.5255	15.0437
610	384	17.0376	1	2	0	3	1	2	2	0	0	0	0	0	0	0											21.06	16.8258	14.5963	13.8045	16.6331	9.91945	9.17533	9.17911	6.15917	7.4557	9.51671	9.32433	10.425	9.64563	8.95027	8.83909	6.28407	8.57481	11.7874	9.36689	6.5633	16.0696	9.60457
703	90	19.0664	1	2	0	2	0	0	0	2	0	2	2	0	1	1											9.82159	14.3665	10.5434	8.20966	7.95419	6.42996	8.15915	9.19832	14.7955	8.30955	8.79652	11.5877	11.1457	7.01701	12.4686	7.75196	6.58415	5.39363	6.57307	5.81771	10.0273	5.24938	6.35145
392	486	18.5024	1	2	0	2	2	2	1	1	0	0	2	0	1	1	1	0	1	3	0	0	0	0	0	0	6.73435	10.3423	9.43265	9.76115	10.1296	7.81647	8.70065	8.27371	7.37454	12.6287	8.90056	6.63714	16.0499	10.4394	10.8768	14.1804	8.26122	9.04562	6.18483	8.83772	10.0063	10.8506	12.9443
732	34	29.41	1	2	0	4											2	1	0	1	0	0	0	0	0	0	15.4512	8.87363	9.13156	12.3335	10.219	7.57088	13.0742	8.0813	7.17763	5.105	6.5601	5.69433	9.38614	6.69063	6.2768	7.99215	10.8618	14.6943	13.3569	8.35722	11.6322	17.7471	9.5578
464	485	20.2601	1	2	0	4	1	1	0	0	0	0	0	0	0	0											9.3537	8.63518	6.50967	8.71232	8.54338	10.453	13.3308	9.95019	9.46105	11.2412	8.72282	8.72622	10.7457	10.0334	4.54068	5.61654	6.40056	8.24857	7.77196	5.13102	7.31209	6.71686	16.0498
440	389	29.9932	1	2	0	1	0	0	0	0	0	2	1	0	0	0											13.7211	15.1913	10.3547	9.13794	8.76584	19.3633	10.6571	16.1061	14.1772	12.6353	16.4078	12.1691	11.7756	11.3033	8.50065	10.9757	6.2575	11.6209	11.6416	12.738	6.04539	11.7116	7.29611
948	331	23.4168	1	3	0	1	0	0	0	0	0	0	0	0	0	0	3	3	3	3	0	3	3	0	1	1	13.4144	15.7538	13.6873	11.299	12.5063	8.20652	10.5935	7.5155	10.6826	9.94547	7.28442	9.01807	11.5449	13.1541	12.0205	7.99385	25.2029	19.9419	14.5992	11.9712	20.4884	11.6477	9.93548
599	501	23.7344	1	3	0	3	0	0	0	0	0	0	0	0	0	0	0	0	0	0	0	0	0	0	0	0	10.7395	12.6706	13.0202	8.42329	23.9703	20.2329	15.5341	13.0207	16.7201	14.5689	11.2625	14.4354	18.3539	12.5305	8.91977	7.78057	9.63973	11.582	8.43394	17.107	10.888	11.0833	10.912
201	233	31.2553	1	3	0	1	0	0	0	0	1	0	0	0	0	0	2	0	0	0	0	0	0	0	0	0	14.5939	15.036	14.1402	12.2246	11.7247	9.02761	9.64183	7.55595	9.90847	9.22148	6.61728	9.56569	7.88978	11.1476	14.3177	8.58207	17.1865	19.9271	19.2678	12.4384	14.4705	15.4839	11.0169
534	81	20.2738	1	3	0	1	0	0	0	0	0	0	0	0	0	0	0	0	0	0	0	0	0	0	3	3	11.8582	13.5398	11.2656	9.92951	26.5209	21.3412	12.4749	13.7523	16.995	11.65	10.363	16.3193	17.3049	11.1031	8.66893	7.35365	10.8817	10.0618	9.49876	19.2101	11.1339	8.23601	13.746
510	162	22.4422	1	3	0	1											0	0	0	0	0	0	0	0	0	0	7.98922	10.4929	7.35687	12.4155	14.0625	10.0986	13.6235	24.16	21.4618	13.2613	14.7932	16.7657	11.9089	12.2894	15.428	17.6	10.3765	8.84727	7.86211	10.9324	10.8952	11.0682	16.9232
420	219	35.0363	1	3	0	3	1	0	0	1	0	0	0	0	0	0	0	0	0	0	0	0	0	0	1	1	12.8463	8.89116	12.5493	21.8931	19.1809	11.8466	12.9223	15.3913	10.4472	10.9446	14.2786	16.1294	9.22175	8.28872	6.82409	10.1549	9.82044	9.51414	15.3281	10.6008	7.27525	13.3789	13.368
737	60	25.8042	1	3	1	1	0	0	0	0	0	0	0	0	0	0	0	0	0	0	0	0	0	0	0	0	7.68375	9.97274	9.29437	6.76145	9.64332	8.00999	11.1827	14.2888	8.67443	17.2838	19.5323	19.2157	12.487	14.4534	15.4807	11.0719	12.0529	16.7635	14.3417	10.3585	7.79002	7.35077	11.3717
177	45	31.2088	1	3	0	1	3	3	3	2	0	0	0	0	0	0	1	0	0	0	0	0	0	0	1	0	10.3044	8.62025	11.8598	15.036	9.29454	17.9456	20.2932	20.5986	13.268	15.6728	16.1651	11.7483	12.7249	17.2083	14.9979	11.0403	8.46788	7.93048	11.5145	10.4068	13.4828	14.2774	11.2459
435	397	25.232	1	3	0	1	0	0	0	0	0	2	0	0	0	0	1	2	1	0	1	0	0	0	0	0	10.117	10.4217	8.1885	8.20092	11.93	13.9759	11.6738	8.5028	28.0838	20.1182	13.642	13.6957	19.1997	12.125	10.238	15.9909	17.2616	12.5876	9.50198	7.47952	10.6205	10.9216	8.89558
1063	167	22.0507	1	3	0	1	2	2	2	0	0	0	0	0	1	1	0	2	2	2	0	2	2	0	1	1	8.11539	11.7326	13.7023	11.4992	8.53284	27.2747	19.7917	13.609	13.3156	18.9602	12.059	10.12	15.8219	16.9164	12.5987	9.39292	7.38766	10.6896	10.8341	8.87556	18.1383	10.108	9.89538
824	29	19.0198	1	3	0	1											0	1	0	0	1	0	0	0	1	0	10.2105	7.18884	10.2838	9.55273	6.97578	8.64791	11.1158	12.5794	11.5795	7.6454	24.7156	19.366	14.2418	11.5227	19.8757	11.2244	9.534	14.8682	16.5067	12.4276	9.11871	6.94066	9.42908
329	372	24.6899	1	3	0	1	0	0	0	0	2	2	0	0	0	0	2	1	0	0	0	2	2	0	0	0	8.5554	9.77823	7.32952	9.77268	6.71408	11.6706	13.2946	9.39987	12.9629	23.1279	20.0396	12.4043	13.4964	15.9772	11.1633	11.5379	14.912	16.7976	9.66876	8.13725	7.15607	10.3241	10.1644
895	382	19.3812	1	3	0	3											1	1	1	1	1	1	1	0	0	0	21.9846	12.9157	14.4614	17.1274	11.9135	10.6377	16.5114	17.5458	11.4224	8.97768	7.66182	11.0248	10.3469	9.79546	19.2604	11.3849	8.53755	14.017	12.4563	14.1992	10.2699	11.7557	10.3111
507	344	27.2553	1	3	0	3	0	0	0	0	0	0	0	0	0	0	0	0	1	1	0	1	0	0	0	0	14.4614	17.1274	11.9135	10.6377	16.5114	17.5458	11.4224	8.97768	7.66182	11.0248	10.3469	9.79546	19.2604	11.3849	8.53755	14.017	12.4563	14.1992	10.2699	11.7557	10.3111	9.09061	11.4705
1155	522	17.577	1	3	0	3											2	2	0	2	0	2	2	0	0	0	14.2404	12.2887	15.9979	13.8547	10.5378	13.7113	17.4553	11.8923	8.24505	7.09887	8.92436	10.858	7.75991	16.4487	10.2077	10.4002	10.2515	11.6692	12.1926	11.5813	12.6515	7.69292	8.80744
422	51	23.0637	1	3	0	3	2	3	3	3	0	3	3	0	1	1											11.6523	8.55503	27.9003	19.9366	13.8554	13.8825	18.9167	12.0487	10.2076	16.0155	17.0895	12.5319	9.51728	7.51621	10.5103	10.8599	8.82766	19.6491	10.1111	10.0078	14.015	10.6878	14.8626
420	201	20.794	1	3	0	1	1	1	1	1	1	1	0	0	1	1											10.9396	12.9016	13.2336	8.56168	23.9031	20.6742	15.5668	13.449	17.0404	14.7926	11.4728	14.5721	18.5821	12.8817	9.14657	7.92349	9.83595	11.7253	8.68118	17.4313	11.0811	11.3734	11.0946
602	116	32.2765	1	3	0	3	0	0	0	0	0	0	0	0	0	0	1	1	1	1	0	0	0	0	0	0	19.5428	14.3267	12.4734	16.2433	14.0521	10.7174	13.8553	17.7385	12.1354	8.3793	7.2449	9.1357	11.0935	7.91988	16.7657	10.3502	10.5524	10.3863	11.855	12.3543	11.6927	12.882	7.79084
92	511	22.9651	1	3	1	1											1	0	1	1	0	0	0	0	1	0	9.60121	7.14568	12.1229	13.8037	11.5371	10.2293	26.3872	21.9846	12.9157	14.4614	17.1274	11.9135	10.6377	16.5114	17.5458	11.4224	8.97768	7.66182	11.0248	10.3469	9.79546	19.2604	11.3849
443	358	23.8604	1	3	0	1	0	0	0	0	0	0	0	0	1	0	0	0	0	0	0	0	0	0	0	0	9.97222	9.60121	7.14568	12.1229	13.8037	11.5371	10.2293	26.3872	21.9846	12.9157	14.4614	17.1274	11.9135	10.6377	16.5114	17.5458	11.4224	8.97768	7.66182	11.0248	10.3469	9.79546	19.2604
861	482	33.5277	1	3	0	3	0	0	0	0	0	0	0	0	0	0	1	1	2	1	2	3	0	0	1	0	10.7649	12.6726	12.9841	8.50464	23.3394	20.3199	15.4711	13.0127	16.765	14.8101	11.3145	14.4494	18.2265	12.744	9.16026	7.81669	9.83291	11.6913	8.68613	17.3004	9.53226	11.2423	11.0398
593	190	24.5229	1	3	0	3	0	0	0	0	0	0	0	0	0	1	1	2	0	2	1	1	1	0	1	1	12.7165	10.4167	9.30192	12.5245	11.8564	11.2945	20.3266	12.7143	10.1073	15.1535	13.8183	15.1212	11.541	13.2414	11.6639	10.6023	12.7264	12.3083	16.2868	13.6021	14.3378	13.5736	15.0594
638	584	25.796	1	3	0	3	1	1	1	0	0	0	0	0	0	0	1	1	2	0	2	2	2	0	0	0	10.3189	19.1475	9.62881	9.43926	6.52278	6.94612	10.6891	7.45659	14.0429	11.6542	9.26815	8.62562	12.8383	11.6078	9.67489	12.7216	7.21243	8.06462	7.93544	9.29672	11.1746	10.9117	12.8715
331	213	25.0897	1	3	0	3	0	0	0	0	0	0	0	0	0	0	1	1	0	0	0	1	0	0	1	0	16.0357	11.4235	13.7336	13.5429	10.1328	10.0539	18.4868	9.41532	9.23237	6.70727	6.80183	10.4823	7.38329	13.2768	11.2494	8.99029	8.2552	12.4881	11.3051	9.2617	12.0841	6.94285	7.84752
690	300	21.0185	1	3	0	3	2	0	0	2	3	0	3	0	2	1	2	3	0	3	3	2	3	3	3	2	14.9516	8.5503	22.8005	17.1901	18.0756	13.157	15.167	15.4188	11.7178	12.8792	20.436	10.7069	10.7323	7.71076	8.07049	12.0522	8.61823	15.3152	13.094	10.4407	9.73622	14.2924	12.9303
463	583	28.4654	1	3	0	3	0	0	0	0	0	0	0	0	0	0	0	0	0	0	0	0	0	0	0	0	9.6288	11.4058	11.6961	7.29921	21.0096	18.2379	14.0411	11.7511	15.2464	13.1825	10.1692	13.0805	16.5054	11.6715	7.94052	6.83781	8.69797	10.7272	7.4609	15.8897	9.92018	10.0939	9.94152
492	256	24.5284	1	3	0	2	0	0	0	0	0	0	0	0	0	0	1	0	0	0	0	1	1	0	1	0	7.77588	16.816	9.90042	9.57019	10.5897	10.3184	12.395	11.2354	12.0567	6.91706	8.97223	9.09661	9.65055	14.8778	7.61697	13.3227	9.28743	10.488	10.9496	13.8755	14.0295	8.16252	17.2722
916	101	24.2957	1	3	0	2											0	0	0	0	0	0	0	0	0	0	8.03778	10.3076	10.1908	10.8058	16.3438	9.143	16.6739	10.856	12.5787	12.3973	15.8089	15.7111	9.79153	18.7748	10.951	14.2252	13.1552	10.3508	10.5701	11.907	11.8133	12.3978	10.8398
1018	234	26.8693	1	3	0	1	0	0	0	0	0	0	0	0	0	0											8.55286	9.04931	5.27126	6.62392	6.64224	5.07325	9.1272	8.17179	18.8847	5.47846	7.66416	20.766	9.84075	20.3372	17.568	15.7188	14.0619	16.0102	9.55725	9.67739	9.04086	5.80225	8.83762
788	408	32.8679	1	3	0	4											0	1	0	0	0	0	0	0	1	0	9.1371	11.6228	10.8502	14.4664	11.6218	12.7281	11.4313	12.681	11.5733	14.233	14.2318	12.9572	14.951	10.2562	13.6128	12.863	8.12198	11.3345	12.8291	10.341	10.3388	11.9396	14.7438
914	441	32.3997	1	3	0	2	0	0	0	0	0	0	0	0	1	0	0	0	0	0	1	0	0	0	0	1	13.791	12.4656	13.4014	8.03778	10.3076	10.1908	10.8058	16.3438	9.143	16.6739	10.856	12.5787	12.3973	15.8089	15.7111	9.79153	18.7748	10.951	14.2252	13.1552	10.3508	10.5701	11.907
658	558	24.7967	1	3	1	4											0	0	0	0	0	0	0	0	0	0	8.03778	10.3076	10.1908	10.8058	16.3438	9.143	16.6739	10.856	12.5787	12.3973	15.8089	15.7111	9.79153	18.7748	10.951	14.2252	13.1552	10.3508	10.5701	11.907	11.8133	12.3978	10.8398
879	465	20.9363	1	3	0	2											2	0	0	1	2	0	2	0	0	0	9.95366	9.82999	13.7899	10.4192	14.337	11.1449	11.9369	8.05891	9.6785	10.9008	11.0103	14.4062	11.1591	10.5222	9.73893	11.3846	11.0018	13.6515	14.1889	11.309	15.0901	10.2338	12.2892
706	366	24.4764	1	3	0	4	0	0	0	0	0	0	0	0	0	0	0	2	0	0	0	1	1	0	0	0	10.1116	14.9566	7.69985	15.173	9.65749	10.1186	10.989	13.5255	13.9965	8.0521	17.04	9.43089	12.4886	11.5823	8.79906	8.83708	10.1865	10.0609	10.6395	9.02731	13.9058	12.622	9.44274
946	420	30.3792	1	3	0	2	0	0	0	0	1	0	1	0	0	0	0	0	0	0	0	0	0	0	0		7.82352	11.7613	8.31382	15.0282	12.5289	10.1248	9.4673	13.9402	12.61	10.6808	13.7674	8.08072	9.02461	8.90231	10.2996	11.7941	11.321	13.273	11.0739	11.4698	11.4694	12.6964	14.4955
761	387	28.2519	1	3	0	2	0	0	0	0	0	0	0	0	0	0	0	0	0	0	0	0	0	0	0	0	11.2459	8.76399	15.5087	14.0787	10.7209	13.3244	9.53614	10.4607	9.08051	11.1491	10.8674	14.7821	12.7576	14.3293	11.7327	13.1541	12.9726	15.6823	12.6915	16.6051	13.3467	11.4206	14.9605
251	309	27.5784	1	3	0	2	0	0	0	0	0	0	0	0	0	0	0	0	0	0	0	0	0	0	0	0	13.5451	14.3054	11.3572	8.76415	15.6001	14.0142	10.7275	13.2188	9.5912	10.4805	9.11526	11.173	10.9038	14.7562	13.1379	12.1486	11.079	12.896	12.2069	16.624	12.7059	16.7968	13.3111
1089	447	27.7947	1	3	1	1	1	1	1	1	1	0	1	0	0	0	2	2	2	2	2	0	0	0	0	0	6.04421	7.40625	10.4309	9.2983	6.81666	5.97745	5.74063	6.4706	6.46108	7.91654	18.5292	8.36513	6.91866	16.7619	11.4304	22.9818	16.3653	15.057	12.839	16.8404	11.5735	9.46017	9.62926
296	523	25.5469	1	3	0	4	2	3	2	2	3	2	2	0	1	1	2	3	2	1	3	1	3	0	0	0	9.09061	11.4705	10.6736	14.9198	12.2403	13.3344	12.2866	13.4406	12.64	14.8095	14.7826	13.5923	15.4238	10.7213	14.1351	13.496	8.60171	11.8445	13.4067	10.8798	10.8133	13.0829	15.4927
1099	293	24.8953	1	3	0	4	0	0	0	0	0	0	0	0	0	0	0	0	0	0	0	0	0	0	0	0	11.461	13.7671	7.95642	16.7303	9.81511	9.57915	13.064	7.4214	8.73768	7.75454	11.8153	8.9256	8.64396	12.1138	10.9215	10.8104	6.28214	13.9186	11.315	12.4489	12.2635	11.0582	8.48255
65	305	27.7125	1	3	0	4	0	0	0	0	0	0	0	0	0	0											14.1696	10.9697	11.7243	11.9715	13.726	14.8235	7.41026	18.5619	9.60941	12.3867	12.3611	8.32916	9.52764	9.70765	11.8053	10.7249	9.58969	14.3566	11.6799	10.5702	7.36753	14.939	12.955
259	229	28.9637	1	3	0	1	0	0	0	0	0	0	0	0	0	0	0	0	0	0	0	0	0	0	0	0	12.1331	11.5562	6.7623	9.89281	11.3441	9.82163	8.82403	10.7003	13.4867	12.288	7.44313	11.0429	11.0404	12.2701	11.6007	12.9067	10.5079	11.5172	17.1	11.9688	9.94367	10.0848	16.4904
218	269	31.781	1	3	0	1	0	2	3	1	0	1	2	0		0	1	0	0	0	1	0	1	0	1	0	9.84416	11.3724	13.6714	10.2658	11.4109	11.8283	15.3778	15.0842	9.80541	9.83778	15.2863	13.8076	14.5307	16.2464	11.8795	12.7452	20.8433	12.4869	11.1352	14.169	18.3334	14.7102	10.6645
155	417	16.3778	1	3	0	4	0	1	2	0	0	0	0	0	0	0	0	2	2		0	0	0	0	0	0	12.1712	10.8546	11.4462	12.5297	11.2117	14.9613	14.2493	13.6559	14.0709	10.1102	14.6294	11.2197	8.7825	11.2585	12.1231	11.2416	10.8043	13.516	13.3859	13.7641	8.814	15.2232	10.2608
280	259	24.9938	1	3	0	4	0	0	0	0	0	0	0	0	0	0	0	0	0	0	0	0	0	0	1	1	11.7128	10.7952	9.63054	11.6219	13.6028	14.497	8.5746	17.4862	10.1002	10.3277	13.3026	8.2648	9.7635	8.66405	12.7104	10.1716	9.95687	12.6917	11.5757	12.2498	6.92792	14.7226	12.1092
969	403	20.5886	1	3	0	1	0	2	2	2	0	0	0	0	0	1	1	2	2	2	2	0	0	0	0	0	12.0982	11.4107	6.62003	9.89769	11.4662	9.53914	8.79372	10.7407	13.2384	12.4048	6.93011	11.1075	10.9882	12.4192	12.2225	13.3302	10.4918	11.6837	17.5477	12.6475	10.0495	10.5766	16.5207
786	455	27.8795	1	3	0	1	2	0	2	2	2	0	0	0	0	0											8.62827	11.0989	7.937	9.17811	8.87549	13.7762	12.9798	7.52656	7.84768	13.0571	11.8882	12.9153	12.9367	9.47713	10.2751	16.7147	10.5971	9.15652	11.6189	15.7091	11.3963	8.77259	7.5356
1046	76	20.8433	1	3	1	1	3	2	0	1	1	1	1	0	3	2	0	0	0	0	0	0	0	0	0	0	9.84608	11.3363	9.59182	9.13675	10.1319	13.9491	12.0073	7.45221	11.3115	10.9266	12.5801	11.6271	12.8309	10.6698	11.6186	16.9867	12.3674	9.79874	10.2442	16.2044	11.7417	9.09332	7.96882
644	299	22.3326	1	3	0	2	0	0	0	0	0	0	0	0	0	0	0	1	0	0	1	0	0	0	1	0	14.2473	13.9269	10.3725	10.3678	10.0676	10.5298	8.37799	10.4331	9.95432	14.1091	11.5339	13.0523	11.8553	13.3376	10.9373	14.6372	13.2184	13.6618	13.8232	10.0142	14.4407	11.1372	8.66859
119	571	21.9329	1	3	0	1	0	0	0	0	0	0	0	0	0	0	0	0	0	0	0	0	0	0	0	0	10.0342	10.2015	13.1571	7.98865	9.47444	8.37858	12.577	10.2665	9.89391	12.7453	11.4191	11.6941	6.85759	14.5505	11.9848	13.0467	13.2069	11.6519	8.95724	20.9958	10.5208	10.2429	12.3023
767	442	37.974	1	3	0	1	0	0	0	0	0	0	0	0	0	0	0	0	0	0	0	0	0	0	0	0	14.1351	13.496	8.60171	11.8445	13.4067	10.8798	10.8133	13.0829	15.4927	14.4079	9.30687	13.1025	12.8781	14.4188	13.6284	15.5946	12.503	13.6133	19.6829	14.0078	11.5274	12.1337	18.6099
152	350	23.1595	1	3	0	1	0	0	0	0	0	0	0	0	0	0	0	3	0	1	3	3	3	2	1	1	8.86904	12.3308	8.87249	9.86488	12.4241	12.3575	12.7013	7.53572	14.7402	10.7311	12.5044	12.7924	12.1664	9.09043	16.8904	11.6314	12.4209	11.511	11.8234	12.8513	11.958	8.70344	7.886
15	353	24.2902	1	3	0	1	0	0	2	0	0	0	1	0	0	0	0	0	0	0	0	0	0	0	0	0	9.69707	10.1096	12.8215	12.4781	13.0157	7.81805	14.485	9.43146	12.6116	12.32	14.0745	10.49	15.1638	15.9773	13.0999	11.4276	10.8785	15.1747	13.303	8.80166	8.2605	9.64561	11.3437
775	302	26.6749	1	3	0	4											0	0	0	0	0	0	0	0	1	0	13.1379	12.1486	11.079	12.896	12.2069	16.624	12.7059	16.7968	13.3111	11.2277	14.9984	10.7878	10.0981	10.6709	14.203	11.0409	11.9768	13.4067	13.0152	14.2523	8.70544	16.3645	11.8277
123	400	27.6769	1	3	0	4	0	1	1	2	2	3	1	0	1	1											14.4233	14.0138	14.2518	10.0483	14.6937	11.0115	8.70533	11.2487	12.1851	11.3627	10.8113	13.671	13.3532	13.9076	8.79927	15.4471	10.2756	13.5241	12.8277	15.0304	11.2581	15.9478	16.8474
184	480	32.6817	1	3	0	1	2	2	2	2	1	1	1	0	0	0	1	0	1	0	0	2	0	0	1	1	13.4067	10.8798	10.8133	13.0829	15.4927	14.4079	9.30687	13.1025	12.8781	14.4188	13.6284	15.5946	12.503	13.6133	19.6829	14.0078	11.5274	12.1337	18.6099	14.2312	10.8458	9.63935	9.65668
1094	502	34.9432	1	3	0	1	2	2	2	2	2	2	2	0	1	1	2	2	1	2	2	0	0	0	1	1	10.681	8.55286	9.04931	5.27126	6.62392	6.64224	5.07325	9.1272	8.17179	18.8847	5.47846	7.66416	20.766	9.84075	20.3372	17.568	15.7188	14.0619	16.0102	9.55725	9.67739	9.04086	5.80225
229	371	30.3573	1	3	0	4	3	3	0	0	2	2	2	0	2	0											14.2438	7.54819	16.0771	9.09818	11.8797	10.4994	8.12623	8.06269	9.3973	9.47012	10.2285	8.13038	14.2305	12.3144	8.93788	6.79959	14.0377	12.1708	12.9175	12.8384	9.85993	10.0851	16.9838
43	176	21.3005	1	3	0	2	0	0	0	0	0	0	0	0	0	0	0	0	0	0	0	0	0	0	0	0	9.78801	10.5113	8.05712	10.3659	10.8884	12.9151	10.3571	9.8543	10.1492	11.3522	10.5308	13.5966	12.6569	12.3872	12.8716	8.82204	13.0059	9.7566	7.3583	9.38777	10.676	9.19118	9.64873
979	120	26.538	1	3	0	2	0	1	0	0	0	0	0	0	1	1	1	1	0	0	1	0	0	0	1	0	7.89799	9.79465	10.7187	10.8398	15.4539	12.0968	11.4709	10.6625	12.361	11.9658	15.9776	16.1292	12.3724	16.0338	10.9025	13.2485	13.1028	9.47668	11.1074	13.4132	9.96345	11.0745	11.5221
745	381	30.4997	1	3	0	4	1	1	0	0	0	2	2	0	0	0	2	2	0	2	0	2	1	0	3	0	11.1096	10.2171	14.4064	12.2232	10.6825	11.1871	12.6163	11.5191	14.9129	15.1145	13.0871	14.9099	10.2659	13.5555	12.4835	8.01114	11.2743	12.8406	11.21	10.1508	12.5361	14.9079	13.8661
998	377	18.0068	1	3	0	4	0	0	0	0	0	0	0	0	0	0											14.2513	11.4836	12.6985	11.5443	12.2	12.2621	13.9987	13.9854	12.7553	14.7638	10.0955	13.327	12.7239	7.91887	11.324	12.6032	10.0691	10.0462	12.235	14.7989	13.5932	8.43925	12.3222
384	179	22.4914	1	3	0	2	1	2	2	2	1	2	2	0	0	0	2	0	0	0	0	2	2	0	0	0	14.576	11.2948	12.0642	8.17217	9.84244	11.0148	11.0745	14.9694	10.9866	13.1439	10.7514	11.4631	11.438	14.074	14.5579	11.793	15.4165	10.5645	12.6323	12.3897	8.99615	10.5453	12.8355
991	348	30.078	1	3	0	1	1	1	0	1	2	0	0	0	1	0	0	1	0	2	1	1	0	0	0	1	14.2649	13.8962	14.4489	9.35282	15.9685	10.6278	14.0707	13.6574	15.5372	11.8321	16.4745	17.4309	14.0776	12.7715	12.3483	16.652	14.752	10.1021	9.5695	10.9669	12.6079	10.9387	12.6983
711	585	18.5599	1	3	0	2											0	0	0	0	0	0	0	0	0	0	7.95037	13.326	11.757	13.2762	9.49709	11.1362	9.67639	8.33133	10.8248	9.93804	13.3992	10.6498	11.9574	11.0646	10.9657	10.5666	13.1181	13.1161	11.8236	13.7332	9.16023	12.448	11.9053
631	512	33.5277	1	3	0	2	2	2	0	2	0	2	0	0	0	1	1	1	1	2	1	1	2	0	0	0	11.8191	12.9894	8.20005	9.28635	9.45425	9.79879	15.2114	8.97029	14.3133	10.8263	11.1695	12.4292	13.6819	14.7533	7.47903	18.3282	9.96215	12.2966	12.5954	8.29494	9.15631	9.8109	11.6368
1012	10	21.2266	1	3	0	2	0	0	0	0	0	0	0	0	0	0	0	0	0	0	0	0	0	0	0	0	10.3287	9.10585	11.5202	10.7329	14.8729	12.6612	11.1357	11.6428	13.0794	11.9765	14.9308	15.5903	13.7046	15.4629	10.5549	14.0978	13.3859	8.42151	11.7304	13.3204	11.4702	10.586	12.8934
395	454	19.3895	1	3	0	4	0	0	0	0	0	0	0	0	0	0	2	3	3	3	2	3	2	0	2	3	10.5967	11.9007	11.4934	12.5039	10.2998	13.7538	12.3138	12.8805	13.3451	9.11832	13.7571	10.1174	7.73087	10.2317	11.0367	9.40891	9.80374	11.4569	12.3089	12.2961	7.47356	14.1773	8.99685
1016	438	28.7337	1	3	0	4											1	1	1	3	1	1	2	0	0	0	9.84608	8.16411	10.6427	9.99745	12.9274	10.9627	12.5898	10.2143	12.2407	11.1072	13.8209	10.7257	14.7397	11.9581	9.71405	13.345	9.38059	8.19904	9.13547	12.2073	8.84087	9.55352	11.7371
117	242	26.924	1	3	0	4	1	0	0	0	0	0	0	0	0	0											13.8478	15.3503	7.91143	19.114	10.159	13.009	12.9654	8.8155	10.1033	10.232	12.4232	11.2871	10.077	15.1155	12.2572	10.6563	8.03047	15.5096	13.505	13.2509	13.7741	12.1984	10.1616
539	383	20.627	1	3	0	4	0	2	2	2	0	0	1	0	3	0	0	2	0	2	0	0	0	0	0	0	9.8585	12.2549	8.82351	10.5647	10.1172	12.7282	13.2483	10.388	14.091	9.35146	11.4061	11.1009	7.84848	9.31551	11.6004	8.81685	9.70165	9.80509	13.1586	12.9087	7.42625	7.78225	13.0427
914	521	21.2402	1	3	0	4											1	1	0	1	1	1	1	0	0	0	11.9192	11.3947	11.3856	10.7282	13.1181	13.1288	11.8364	13.7544	9.13757	12.4639	11.6186	7.03943	10.3403	11.5882	9.1891	9.13023	11.3129	13.7962	12.3045	7.55223	11.5973	11.3595	12.9861
382	282	25.7495	1	3	0	3	2	0	0	0	0	0	0	0	0	0	1	0	0	0	0	0	1	0	0	0	13.7389	12.4423	12.8854	14.5984	10.3214	11.157	19.1431	10.931	9.63421	12.4432	17.1773	12.3885	9.01018	8.29038	7.85369	11.6047	10.3738	10.8139	8.21999	6.71071	10.5846	7.67942	9.06678
988	291	23.6769	1	3	0	3	0	0	0	0	0	0	0	0	0	1	0	0	0	0	0	0	0	0	0	0	12.9036	12.2815	13.1132	11.9602	9.42705	21.3253	10.0699	10.5845	12.7584	15.6104	12.7391	10.9393	6.49447	10.3252	9.64621	11.2083	11.8817	8.12249	6.90642	10.2323	7.94431	8.89519	16.2453
841	540	25.7002	1	3	0	3	0	0	0	0	0	0	0	0	0	0											17.8097	12.3827	11.864	11.8421	12.05	13.2611	12.2858	8.94971	8.76024	10.5043	10.4626	10.1391	10.548	8.10388	8.49759	9.88545	9.35421	13.8606	12.9969	10.2261	10.3418	10.0921	16.6055
342	332	24.7885	1	3	0	1	0	0	0	0	0	0	0	0	0	0											13.9319	13.1533	8.23336	11.548	13.1815	10.5591	10.4585	12.8294	15.2265	14.1175	8.87412	12.8952	12.6893	14.2908	13.7154	15.3644	12.2541	13.3787	19.3001	13.7951	11.1756	11.8369	18.5038
335	577	16.8789	1	3	0	1	0	0	0	0	0	0	0	0	0	1	0	0	0	0	0	0	0	0	1	0	13.2742	8.80847	8.17109	8.90039	12.2548	8.35742	9.38266	11.5278	11.3568	12.2383	7.00315	14.5218	10.1873	11.4867	12.7893	12.6694	8.88214	17.4618	13.1734	11.4816	11.467	11.6685	12.7582
1168	367	26.5654	1	3	0	3											0	0	0	0	0	0	0	0	0	0	12.7075	13.6188	10.6573	10.8787	19.6149	10.3824	10.2892	12.6231	15.0722	14.2685	9.50889	6.62382	9.52961	10.5575	9.99019	11.9818	8.02263	6.70544	11.285	8.01626	8.22403	17.3261	11.6852
333	82	38.653	1	3	0	3	0	1	0	0	0	2	2	0	1	2											10.8102	9.87011	12.3896	16.5123	12.9478	8.78821	8.80503	7.7486	11.464	10.1375	10.6382	8.14315	6.85595	10.2993	7.54803	8.86012	17.2156	10.3727	11.2061	8.6495	12.0341	14.5308	16.6107
1058	241	27.0582	1	3	0	4	0	1	0	2	0	0	0	0	0	2	0	0	0	0	0	0	0	0	0	0	14.0045	6.81317	17.4497	8.98464	11.3581	11.6971	7.26855	8.43835	8.68504	10.8171	9.70523	7.74557	13.8222	10.61	9.1909	6.37345	13.8715	12.1696	12.4042	12.3783	10.6159	8.46035	20.7954
853	155	40.4107	1	3	0	1											1	0	0	0	0	1	0	0	1	0	14.4079	9.30687	13.1025	12.8781	14.4188	13.6284	15.5946	12.503	13.6133	19.6829	14.0078	11.5274	12.1337	18.6099	14.2312	10.8458	9.63935	9.65668	13.6427	10.902	12.5326	9.85911	9.09058
99	334	24.1123	1	3	0	3	0	0	0	0	0	0	0	0	0	0											9.03255	12.1975	12.524	13.4281	10.0221	14.5096	14.847	12.8683	11.0027	10.8253	14.5984	12.8098	8.45283	7.78275	9.23598	10.7768	9.20081	10.8747	7.77548	7.82992	9.4764	7.58048	12.6724
479	561	28.2656	1	3	0	2	0	0	0	2	0	0	2	0	1	1	0	0	0	0	0	0	0	0	0	1	8.60624	10.188	10.6033	10.8426	11.0085	8.13913	8.65256	10.4928	8.96587	14.9665	13.7851	9.87213	10.7733	10.2579	17.0869	13.2587	13.438	12.6164	10.5284	12.2296	17.9601	18.0184	10.9273
864	562	19.9507	1	3	0	1											1	1	0	0	0	0	0	0	3	0	13.9206	11.0553	9.84817	7.05388	14.1306	12.3143	12.0757	12.4891	12.7926	9.06527	20.6189	10.0201	10.0801	12.1396	15.1076	12.1627	10.5012	6.13072	9.87751	9.15102	10.4951	11.5406	7.78379
370	542	34.4203	1	3	0	1											0	0	0	0	0	0	0	0	0	0	14.5811	9.9745	11.9227	12.2056	8.42192	10.0801	12.0802	8.7542	9.84958	9.42765	13.9904	13.4511	8.51079	8.59054	13.6868	12.2922	12.8732	13.9407	10.4163	10.7189	18.1642	11.3243	9.7131
775	326	31.8248	1	3	0	1											2		2	2	3	3	3	1	3	3	8.9117	10.0295	10.5074	13.7439	13.781	8.25491	8.61946	13.9221	12.7743	13.138	14.3034	10.6783	11.4831	19.6771	11.2468	9.88256	12.8788	16.9072	12.9723	9.28485	8.46776	8.20618	12.3058
635	457	28.4654	1	3	0	3	1	0	0	1	0	0	0	0	0	0	3	0	0	0	0	0	0	0	0	0	12.5143	9.2422	17.6348	13.0165	11.8027	11.7261	11.896	13.0463	12.6926	8.61972	8.10429	9.95304	10.666	10.4269	10.5788	7.87795	8.19066	10.0945	8.5554	14.5775	13.4412	9.61553	10.4718
109	186	24.5257	1	3	0	3											0	1	0	1	0	0	0	0	0	0	9.92305	13.4721	9.37249	8.37766	9.29596	12.7007	9.09212	10.7211	11.9659	12.0425	13.0282	7.39673	15.1397	10.5002	12.194	13.3022	12.7705	10.6708	18.4999	13.3712	12.3299	11.9314	12.2154
936	50	23.6331	1	3	0	2											2	0	0	2	3	0	0	0	1	1	9.64669	10.7479	9.86783	12.2438	8.11769	6.71029	11.0459	8.11692	7.96426	17.9185	11.5116	11.0585	8.84159	12.8684	15.0518	15.4075	12.0394	10.9954	10.4755	14.9852	16.7976	16.1065	10.5418
173	178	19.7837	1	3	0	2	0	0	0	0	0	0	0	0	3	3	0	0	0	0	0	0	0	0	0	0	9.6467	11.3874	8.38721	8.12861	9.61694	7.96135	13.4413	15.4843	9.43036	10.5347	8.7393	17.4449	12.3281	14.7448	11.5448	10.3471	12.4082	16.8135	17.515	11.0755	10.5148	11.2839	11.0989
827	68	25.076	1	3	0	3											0	0	0	0	0	0	0	0	3	3	18.2156	14.5368	10.3277	9.38874	9.06965	12.9225	11.6531	12.0785	9.43437	7.85441	12.2788	8.8196	10.0871	18.7986	11.81	12.1227	9.90942	13.4842	16.0875	18.0937	11.9689	11.1511	11.488
288	78	26.1081	1	3	0	4	1	0	0	0	0	0	0	0	1	1	1	1	0	0	0	0	0	0	1	1	13.3379	10.1918	7.44755	12.1073	9.59578	6.24472	13.7419	13.3826	6.70832	12.3207	6.10316	5.34781	11.5911	7.72015	8.2392	4.94777	6.08159	5.76752	4.485	8.92831	13.61	11.3374	5.09243
118	138	33.2841	1	3	1	2	2	0	0	0	0	0	0	0	0	0	2	0	0	0	0	0	0	0	0	0	15.6624	12.1476	11.2777	9.26442	10.1078	16.7811	14.9639	11.6247	11.8766	10.3183	12.1811	17.5652	16.6386	11.1511	10.439	10.8516	12.2998	11.9659	13.5458	8.76294	8.81825	7.24544	11.3389
56	333	23.3374	1	3	0	1	0	0	0	0	0	0	0	0	1	1	0	1	0	0	0	0	2	0	0	0	11.8879	9.03175	11.7374	10.0337	11.1125	9.61303	11.4494	15.33	16.9756	12.1719	18.5854	12.2467	11.7238	18.6853	17.5847	14.419	15.396	19.8456	10.4847	8.52754	9.65561	17.1653	10.9015
167	261	22.9103	1	3	0	2											0	1	0	0	0	1	2	0	0	0	10.5535	8.59604	10.5273	10.5392	10.1936	17.0693	13.7672	12.1391	10.6125	11.3737	18.4027	16.484	12.3477	12.5837	11.0382	12.8856	18.2255	17.3065	11.5611	11.529	11.5469	12.968	12.7917
708	475	31.5921	1	3	0	4	1	3	0	2	3	0	0	0	0	1	3	0	0	3	0	2	2	0	0	3	14.8525	9.97131	11.0214	9.85409	11.9271	11.7277	11.0112	7.02115	8.63014	6.78338	10.277	9.47598	10.5808	9.30678	10.361	9.03479	12.7829	17.1742	12.5332	16.7041	13.0488	9.68384	13.9123
1006	525	35.3429	1	3	1	4	0	0	0	0	0	0	0	0	0	0	0	0	0	0	1	0	0	0	0	0	18.4183	14.1364	13.9938	12.8821	10.8237	12.5009	18.1505	18.208	11.2169	10.7971	11.6388	12.0491	12.7642	14.0182	9.12939	10.3075	8.35853	11.7507	9.5671	11.9204	9.9879	11.5415	9.17623
46	166	18.8693	1	3	0	4											2	0	0	0	0	0	0	0	1	1	14.8055	11.5659	10.6135	10.1391	14.2532	15.9066	15.2761	10.0716	11.2198	10.0142	12.2141	11.7709	11.2317	7.07473	8.97545	6.67051	10.8635	9.53829	10.7604	9.42163	10.895	9.0072	12.6734
993	374	23.269	1	3	0	4	0	0	0	0	0	0	0	0	0	0	0	0	0	0	0	0	0	0	3	3	12.6777	17.9657	17.0556	11.7342	10.9224	11.3433	12.7441	12.451	13.5073	8.60775	9.32129	7.73169	11.8651	9.46924	12.6611	9.13564	11.9263	9.33396	12.2779	16.5844	15.2898	12.423	18.8319
2	258	35.6057	1	3	0	3	0	0	0	0	0	0	0	0	0	0											13.2366	18.2201	13.8682	10.9726	15.4841	17.7071	18.4249	17.2642	22.6854	11.563	8.8022	10.2085	10.3197	16.7443	11.8444	9.01329	10.4251	5.5141	7.98215	7.36261	15.1493	9.71311	10.124
1152	4	21.2977	1	3	0	1											0	0	0	0	0	0	0	0	0	0	9.69076	13.4935	16.9946	12.9043	17.9052	13.6008	10.6128	15.5321	17.1761	17.4356	16.0644	21.9185	11.3737	8.51209	9.44912	9.83479	16.3955	11.3806	8.69981	10.0665	5.26559	7.26873	7.0823
694	391	23.4114	1	3	0	4											0	0	0	0	0	0	0	0	0	0	17.7239	15.2113	11.4407	12.6394	11.9432	11.9432	14.0505	11.0799	8.18973	10.2977	8.68903	11.4092	11.5325	10.957	11.2784	10.6058	9.95444	14.3531	17.6928	11.7816	20.0132	12.3832	11.7584
301	110	22.4723	1	3	0	4											2	2	0	2	0	0	2	0	1	1	17.6997	13.6915	13.7636	12.7149	10.7195	12.3453	17.8218	17.8775	11.1007	10.829	11.499	11.8825	12.6035	13.846	9.03741	9.44222	8.14672	11.7714	9.47618	11.8119	9.99052	11.4547	9.17255
329	464	32.1177	1	3	0	3	2	2	0	0	0	0	0	0	0	0	2	1	0	1	2	1	0	0	0	0	15.5961	15.5383	10.9103	18.5079	11.1245	11.5214	18.5153	15.7743	15.9486	15.918	17.5492	9.67295	8.15039	10.132	15.5472	11.1874	7.10762	11.9707	4.75799	5.53336	6.27134	8.85925	13.6079
774	495	27.1403	1	3	0	3	0	0	0	0	0	0	0	0	0	0	0	0	0	0	0	0	0	0	0	0	9.06225	11.1149	17.9865	13.4452	14.7502	15.1573	9.37572	13.6034	16.6885	14.8801	15.2732	18.2854	11.1877	9.3419	8.85393	9.05269	15.0052	9.89684	6.20678	11.2936	4.46669	6.25948	5.5162
1122	262	24.7748	1	3	0	1	0	0	0	0	0	0	2	0	0	0	0	0	0	0	0	0	0	0	0	0	9.93353	10.5322	11.7423	10.3364	11.4981	10.2489	10.4343	15.0423	17.5543	11.9749	19.6981	12.1417	11.8233	18.927	16.1892	16.4835	16.4498	20.2575	11.1775	8.35462	9.42285	14.5582	14.0342
514	21	22.9487	1	3	0	3	0	0	0	0	0	0	0	0	0	0	2	0	0	0	0	0	0	0	0	0	18.149	11.6019	10.6203	18.1179	17.533	14.652	15.0548	19.5893	9.5202	7.8315	8.7084	16.3631	10.5151	7.81776	11.2977	5.2337	5.58355	5.67082	8.79641	13.3066	8.08215	10.5566	10.0796
488	496	32.7775	1	3	1	3	1	0	0	0	0	0	3	0	0	0	1	0	2	1	0	0	1	0	0	0	15.293	12.3634	18.8396	10.6441	13.4833	19.251	15.8663	18.0407	16.2969	16.3785	10.3487	9.60314	10.6528	15.3456	12.5098	6.54279	12.3174	4.92311	6.87474	6.24106	10.5342	12.8405	8.16842
773	84	24.4326	1	3	0	1	0	0	0	0	0	0	0	0	1	0	1	0	0	0	0	0	0	0	3	0	9.57443	12.5731	17.0952	15.6835	12.6706	19.1225	11.0827	13.5948	19.6703	16.7927	18.4511	16.6394	16.5582	10.817	9.67206	11.0316	15.9955	12.7668	6.90385	12.8564	5.32195	7.71297	6.64742
937	554	22.4148	1	3	0	4											2	0	2	0	0	2	2	0	1	0	18.0802	18.1364	11.2931	11.0631	11.7019	12.098	12.9458	13.9318	9.23218	9.6444	8.26848	11.8944	9.6644	11.9385	10.1311	11.6034	9.29504	12.4397	16.4382	16.1703	11.6179	19.3678	11.8578
765	380	25.7933	1	3	0	3	2	0	0	0	0	0	0	0	0	0	1	0	0	0	3	0	2	0	0	0	9.68518	14.2071	17.1534	15.9637	15.7014	18.2887	11.9443	9.93682	8.62002	9.43122	16.0888	10.5411	6.57475	11.1475	4.75757	6.45038	5.83328	12.8253	9.96224	8.22096	10.5287	8.32611	11.744
932	96	26.0424	1	3	0	3	0	0	0	0	0	0	0	0	3	1	2	0	0	0	0	0	0	0	3	0	13.6535	19.8229	16.1775	18.3272	16.3686	16.6124	10.5171	9.43488	10.2167	15.5774	12.3174	6.60007	12.4977	5.0398	7.4314	6.37288	10.7855	12.6862	8.37381	11.76	10.1882	10.5446	12.9475
213	339	24.9938	1	3	0	3	0	2	2	2	0	2	2	0	3	1	1	3	0	0	0	1	0	0	0	0	15.1718	16.2459	10.8413	18.8733	10.9558	10.568	17.7573	15.4032	15.9121	15.4238	19.374	10.1183	7.13639	8.36836	13.3048	13.1507	7.61669	10.55	6.15766	4.5106	5.91327	7.99035	12.6873
780	6	26.1355	1	3	0	1	0	3	0	0	0	0	0	0	0	1	1	2	2	1	0	0	0	0	0	0	13.6739	17.2597	13.0634	18.0727	13.7688	10.8031	15.7748	17.4121	17.4445	17.1316	22.1986	11.4075	8.64802	9.53738	10.0676	16.3701	11.5194	8.8261	10.2202	5.41483	7.94312	7.25458	14.9283
418	267	29.8125	1	3	0	1	3	0	0	0	0	0	0	0	0	0											12.4695	11.973	14.0412	9.0464	8.98312	7.35054	11.3919	9.1046	12.1062	8.62176	11.786	8.68018	11.2914	16.2269	14.7815	11.6251	20.3173	10.3593	12.2384	19.0344	15.7201	17.6714	15.9298
188	546	23.2444	1	3	0	3	1	2	0	0	1	1	2	0	3	1	1	0	0	0	0	0	0	0	3	0	15.1501	16.9577	17.1169	16.5992	21.5319	11.185	8.1515	9.06477	9.68661	15.9436	11.1647	8.38571	10.2048	4.94486	7.0187	6.76038	14.341	9.21467	9.51522	10.8225	8.44283	13.2268	11.612
1090	61	22.9979	1	3	1	1	0	1	0	0	0	0	0	0	0	0	0	2	0	0	2	0	0	0	0	0	9.68229	6.72279	8.72009	7.02277	9.60522	9.72807	9.12612	9.52407	8.84194	8.07807	12.2288	15.1473	9.61501	17.5222	10.528	10.1151	14.4747	15.0577	16.1381	15.5888	18.3329	9.84212	7.4181
690	451	37.9001	1	3	0	3	0	0	0	0	0	0	0	0	0	1	0	0	0	0	0	0	0	0	0	0	13.8176	19.469	15.8108	18.3001	16.2763	16.2953	10.6315	9.4075	10.3582	15.6453	12.444	6.73545	12.6112	5.22566	7.67812	6.53057	10.851	13.1489	8.4928	11.8667	10.2726	10.602	12.9736
845	402	28.6242	1	3	0	4											0	0	0	0	0	0	0	0	3	3	18.7179	12.4698	11.8673	12.6594	12.4481	13.0041	15.3999	10.0994	10.2395	10.5072	12.7918	9.92719	12.5771	10.7638	11.9994	10.4737	12.0775	16.1716	17.7473	12.9969	19.4865	13.1217	12.3017
111	422	19.165	1	3	0	3	2	2	2	1	2	1	2	0	0	1	1	0	0	3	1	1	1	0	1	2	12.1417	11.8233	18.927	16.1892	16.4835	16.4498	20.2575	11.1775	8.35462	9.42285	14.5582	14.0342	8.90574	11.2547	7.31797	6.27447	7.32448	9.21332	13.7964	9.61018	11.5619	9.89937	9.62452
558	460	39.1403	1	3	0	2											0	0	0	0	0	0	0	0	1	1	10.2202	5.41483	7.94312	7.25458	14.9283	9.70181	9.84244	11.2418	8.88619	13.6327	12.0209	19.3444	11.6303	13.2897	12.8195	7.57371	11.853	11.6643	6.42304	13.6072	14.7396	7.13388	10.8239
342	275	22.2177	1	3	0	3	0	0	0	0	0	0	0	0	0	0											19.762	12.4016	11.8259	16.5306	16.6069	17.7464	17.7878	20.8009	11.7675	8.57806	9.19573	12.2533	14.5534	11.4001	10.9051	8.43952	5.41614	8.0647	7.89922	14.4271	10.3289	11.9021	10.0164
760	461	44.3094	1	3	0	3											1	0	0	2	0	0	2	0	0	1	10.4246	8.68361	9.67927	17.2533	11.0816	8.62985	12.193	6.06628	7.03002	6.59993	9.52562	14.2083	9.0313	11.4759	10.2076	10.0373	12.6509	14.6495	17.235	11.9621	15.8927	7.6612	10.4859
768	195	33.1773	1	3	0	3	0	3	3	3	3	3	3	0	0	0											12.5828	10.29	9.19407	10.3279	16.5625	11.4311	7.27698	11.9766	5.38166	7.8573	6.49938	13.6223	10.9407	9.1016	11.41	9.16186	12.6697	12.4995	18.6658	12.1678	13.1229	15.111	7.24858
365	211	20.8405	1	3	0	1											2	0	0	0	2	0	0	0	2	1	10.6798	8.0278	10.9448	15.4231	14.1868	11.1056	19.9595	9.82294	12.572	18.4686	15.3073	16.9457	15.1176	15.3182	9.69825	8.38076	9.01536	13.3261	11.373	5.73257	11.6623	4.05981	6.07108
797	153	18.1602	1	3	0	2	0	0	0	0	0	0	0	0	1	0	0	0	0	0	0	0	0	0	0	0	8.71415	11.55	8.2921	11.2635	8.24247	10.759	15.4772	14.0771	11.095	17.4332	9.98273	12.7034	18.1362	15.5715	16.9351	14.9004	15.214	9.76649	8.53806	9.11424	13.5466	11.4473	5.93584
532	172	35.2033	1	3	0	2	2	2	1	1	1	1	1	0	0	0	3	3	2	0	2	0	2	2	1	0	6.88187	6.45706	14.6456	9.41541	9.37414	10.6115	8.37501	13.0402	10.7272	17.0521	10.9505	13.2493	13.042	7.96645	11.6196	10.9753	6.40435	12.9415	14.7358	7.01735	10.4022	7.81619	6.1138
196	370	27.0116	1	3	0	1	0	0	0	0	0	0	0	0	0	0	1	1	0	1	0	0	0	0	3	3	9.46924	12.6611	9.13564	11.9263	9.33396	12.2779	16.5844	15.2898	12.423	18.8319	10.7143	13.5997	19.1978	15.8272	17.2215	16.0953	16.1724	10.4763	9.2788	10.1533	15.689	12.2879	6.5911
1012	301	35.948	1	3	0	2	3	0	0	2	0	0	0	0	0	0	0	2	0	2	0	0	0	0	0	0	14.359	8.80128	11.5465	10.3219	10.2129	13.4633	14.8657	16.054	12.278	14.4416	6.96944	9.72527	11.4741	7.89971	13.1126	14.3027	7.22267	6.90048	11.039	5.80614	7.77937	9.36219	9.29467
266	37	18.5955	1	3	0	3	1	0	0	0	1	2	2	0	1	0											11.8786	10.144	8.33529	9.39512	15.0892	10.5178	6.34773	11.5945	4.36814	6.04925	5.47565	13.2425	9.67023	9.1033	10.562	8.10076	11.6089	10.8238	16.7365	10.0203	12.9305	15.1403	7.43587
336	343	21.0869	1	3	0	1											1	0	2	0	0	0	0	0	0	0	9.28943	11.3404	8.42369	11.6118	15.6334	15.405	10.7402	20.9509	11.1384	11.506	18.5057	16.1681	15.2202	16.1122	17.044	9.69576	8.06205	9.58783	15.1574	10.7729	7.07813	12.3183	4.74505
146	466	23.3621	1	3	0	1	0	0	0	0	0	0	0	0	0	0											10.8878	10.4279	9.09418	13.6472	17.2814	10.9795	21.637	11.9157	10.8791	15.9757	16.7659	17.5578	17.5578	20.1334	11.2285	8.14034	9.35184	11.6265	13.7185	10.9568	10.4271	7.8202	5.07088
965	273	21.3634	1	3	0	1	0	0	0	2	0	0	0	0	0	0	0	1	0	0	0	0	0	0	0	0	9.2594	10.896	8.35918	11.7084	15.7418	15.4985	10.7798	21.0519	11.216	11.5501	18.6929	16.3918	14.9398	15.872	17.6811	9.67895	8.13035	9.68913	15.2338	10.8518	7.12429	12.3747	4.66497
827	285	36.3121	1	3	0	2	0	0	0	0	0	0	0	0	0	0											8.08518	10.7227	9.30089	9.45112	12.6699	13.5221	14.5784	11.9851	14.1013	6.79435	9.13928	11.7401	7.11862	12.439	13.5926	6.72868	5.97597	10.1306	5.01363	6.55071	8.46874	8.94735	5.10558
548	117	28.2683	1	3	0	2	0	0	0	0	0	0	0	0	0	0	1	0	0	0	0	0	0	0	0	0	11.0032	5.74891	11.8316	4.43887	6.15364	5.64306	10.0654	11.8385	8.14317	10.8072	9.09314	9.6309	11.5857	15.0056	10.7749	12.358	14.8025	5.07507	8.83644	12.0778	5.97484	12.2697	13.4921
1060	221	30.0862	1	3	0	1											2	0	0	0	0	0	0	0	0	0	11.4981	10.2489	10.4343	15.0423	17.5543	11.9749	19.6981	12.1417	11.8233	18.927	16.1892	16.4835	16.4498	20.2575	11.1775	8.35462	9.42285	14.5582	14.0342	8.90574	11.2547	7.31797	6.27447
180	145	33.4292	1	3	1	3	0	0	0	0	0	0	0	0	0	0	2	0	0	0	0	0	0	0	3	0	14.3413	17.9317	9.00253	7.22102	7.89396	15.1117	9.16106	6.88585	10.3268	4.41281	4.8841	4.86249	8.47301	12.7955	7.84589	9.81759	8.47991	8.56168	10.8614	11.7562	14.2965	10.7917	14.455
215	149	29.0376	1	3	1	3											2	1	0	2	0	2	0	0	0	1	15.9302	20.6059	10.5766	8.82637	10.3379	17.7364	11.3764	8.83463	12.3481	6.25932	7.02567	6.74686	9.70482	14.4046	9.01642	11.7751	10.3978	10.2203	12.8741	14.1424	17.4658	11.7664	15.4842
717	362	23.4524	1	3	0	4	3	3	2	2	2	2	2	1	0	1											7.9182	12.1449	9.89453	6.39011	13.3753	13.2751	6.96848	12.2266	6.01175	5.60406	10.9463	7.91004	8.15373	5.00166	5.71974	5.93636	4.5658	8.819	12.9569	11.5053	5.17283	15.878	12.8654
26	308	23.4771	1	3	0	2	2	0	0	2	0	0	0	0	0	0	0	0	0	0	0	0	0	0	0	0	12.9691	8.59325	10.6097	8.59428	7.84638	12.0477	10.2227	16.0642	11.6316	13.2525	10.3607	7.64611	12.0137	9.7501	6.43987	13.31	13.2747	6.96425	12.2765	6.12538	5.34191	11.2864	7.23755
974	412	25.2156	1	3	0	2	0	0	0	0	0	0	0	0	0	0	2	0	0	1	0	0	1	0	1	1	11.8811	7.96428	12.8997	5.59155	6.87093	7.12347	9.81009	14.5327	8.75205	11.7918	10.486	10.3711	13.6543	15.0626	16.2292	12.3595	14.5489	7.04737	9.79709	11.5342	7.92599	13.1215	13.9932
1080	105	24.5065	1	3	0	2	1	0	0	0	0	0	0	0	0	0	0	0	0	0	0	0	0	0	0	0	10.602	12.9736	17.8848	13.5656	13.4387	15.7934	6.24543	9.77741	13.3948	7.49462	13.8552	14.6058	7.14957	8.84587	9.97145	6.36047	10.681	8.55286	9.04931	5.27126	6.62392	6.64224	5.07325
1118	567	17.0815	1	3	0	2	1	3	0	2	0	1	2	0	1	1	1	1	1	2	2	2	2	0	1	1	13.406	10.5618	8.91974	11.1503	8.8707	12.3598	11.548	16.9428	12.087	13.2326	15.2078	7.62095	10.0115	12.7571	6.72185	13.103	14.8917	7.2725	9.37444	9.34429	6.47768	11.9257	7.79116
1089	132	33.7796	1	3	1	2	0	0	0	0	1	0	0	0	0	0	0	0	0	0	0	0	0	0	1	1	5.46233	7.03764	8.92777	13.4753	9.28694	11.2451	9.61972	9.34994	12.6311	12.7646	16.4067	12.0615	14.4618	8.65252	9.02442	10.1437	10.0478	7.97416	14.313	10.8916	7.19932	11.9663	5.29324
897	263	25.3224	1	3	1	3	2	2	2	0	2	2	3	3	2	2											16.4324	15.8873	15.9966	18.3588	10.4051	8.54649	9.96576	14.9006	10.9343	7.05229	11.8835	4.54673	5.22511	6.08285	9.49977	13.3582	8.57003	10.972	9.45436	9.56983	12.633	14.119	13.6004
77	410	32.4791	1	3	0	3	2	3	3	3	3	3	3	2	1	1											17.2054	13.9515	14.5413	19.0768	9.41361	7.91832	8.55485	15.0583	10.0813	7.81799	11.3722	5.24842	5.66175	5.6849	8.71213	13.6682	8.71858	10.774	9.33611	9.12987	11.6895	12.5852	15.1617
560	327	24.7529	1	3	0	2	3	0	0	0	1	0	1	1	1	1											11.4759	10.2076	10.0373	12.6509	14.6495	17.235	11.9621	15.8927	7.6612	10.4859	10.2202	10.4894	10.7372	14.3835	9.7139	8.23732	12.1272	6.04421	7.40625	10.4309	9.2983	6.81666	5.97745
222	289	30.2971	1	3	0	2	2	2	2	2	2	2	2	2	1	1											11.5956	9.79037	9.10219	13.3932	12.8703	18.2745	12.6621	13.8508	10.608	7.83643	12.5735	10.7615	6.77814	14.1435	13.6189	7.29274	12.7892	6.44722	5.97249	11.8189	8.13878	8.66451	5.31868
14	534	34.9843	1	3	1	4	1	0	0	0	0	0	0	0	0	0	2	2	2	2	0	0	0	0	1	1	13.6737	12.0526	18.651	11.5683	12.7865	12.3308	7.22385	11.3992	10.483	5.89571	13.1846	14.5817	6.71856	10.1548	7.64918	5.86102	11.5342	7.59661	8.64937	4.19178	6.52261	5.91961	4.23816
84	183	21.8754	1	3	0	4	0	0	0	0	0	0	0	0	0	0											12.1571	11.8691	17.9659	11.6531	12.2978	14.1708	7.27704	9.54906	12.0863	6.13303	13.4285	14.1338	6.40175	8.68917	8.75779	5.74199	11.5817	7.30983	9.08362	4.04435	6.37766	5.95258	4.41703
585	283	22.4778	1	3	0	4	2	0	0	2	0	0	0	0	0	1	2	2	0	1	0	2	1	0	1	1	10.7325	8.22639	13.8708	11.2824	7.58446	12.3579	5.64504	5.97055	11.1823	8.71966	7.66472	6.02075	5.50214	6.56621	5.00951	8.76907	16.1814	9.96667	5.28318	17.4649	11.3416	20.2193	15.8211
640	208	19.4579	1	3	0	4	0	0	0	0	0	0	0	0	0	0											9.5015	7.77464	11.5263	5.97355	7.08938	10.2223	9.15318	6.80193	6.03868	5.65047	6.55126	6.41542	7.66112	17.6828	8.21283	6.71273	16.1747	11.1616	22.1765	16.4871	14.6944	12.4927	17.198
751	266	18.2341	1	3	0	1	2	1	1	1	1	1	1	0	0	0	0	0	0	0	0	0	0	0	0	0	6.7455	9.71958	9.06378	6.30301	5.66152	5.21581	6.30102	6.1702	7.34092	16.9393	8.03309	6.47834	16.0401	11.0321	22.4337	15.4352	15.1076	12.5052	17.4387	11.2082	9.3548	9.3638	6.08772
859	345	19.7509	1	3	0	1	2	0	0	0	0	0	2	0	0	1											5.75836	11.7596	8.18933	8.65398	5.46438	6.42278	6.32521	4.96404	9.23179	13.9299	11.7957	5.56005	16.2138	12.6114	16.5882	17.6377	16.839	14.0497	14.8611	15.2507	8.36473	10.4977	7.52803
1074	535	27.258	1	3	0	2	0	0	0	0	0	0	0	0	0	0											12.4604	12.0247	7.13261	9.40155	5.64262	4.61094	5.1056	8.07962	12.4778	8.40691	9.90094	8.18123	8.16163	11.0794	10.6213	14.7152	11.1979	13.6367	8.51356	8.46778	9.65096	8.95113	7.28165
914	26	21.7714	1	3	1	2	2	0	0	2	2	1	2	0	1	1											9.10358	8.42572	12.7001	11.447	17.3162	12.232	13.8991	10.6182	7.70778	12.3958	10.6756	6.5895	14.5005	13.8899	7.27142	12.8501	6.31531	5.52865	11.7907	8.12288	8.5553	5.13997	6.35327
256	304	38.7543	1	3	0	4	3	0	0	3	3	0	1	0	0	1	1	1	1	1	1	1	0	0	1	0	12.0209	19.3444	11.6303	13.2897	12.8195	7.57371	11.853	11.6643	6.42304	13.6072	14.7396	7.13388	10.8239	8.05657	6.45966	11.7703	8.0082	9.07616	4.54948	6.80191	6.40298	4.60979	9.87149
146	135	37.5359	1	3	0	1	0	0	0	0	0	0	0	0	0	0	0	0	0	0	0	0	0	0	0	0	12.487	5.58726	5.6412	10.9293	8.40134	7.32669	5.67674	5.25071	6.11697	4.62263	8.68982	15.9112	9.73545	4.90292	17.1801	10.9484	20.2349	15.0275	17.4861	11.7698	15.6895	13.463	8.54848
328	448	18.7214	1	3	1	2	0	0	0	0	0	0	0	0	1	1	0	0	0	2	0	0	0	0	0	0	13.3011	10.6279	8.76937	11.1224	8.88265	12.423	12.2334	16.9583	11.9161	12.5245	14.5253	6.72582	9.21029	12.761	5.85942	13.2589	14.2446	6.55281	8.62107	8.63202	5.71038	11.5323	7.04468
741	399	25.7139	1	3	0	1	3	2	2	2	1	1	1	0	3	1											7.62787	9.38502	4.42032	6.57162	6.71906	4.85291	9.5211	9.9962	16.579	5.41289	9.06409	20.1989	11.3566	19.1408	17.3644	16.892	13.1518	15.734	8.69698	10.434	8.65133	5.57695	11.7788
268	487	21.9521	1	3	0	2	0	0	0	0	0	0	0	0	1	0											10.4502	6.55238	5.00761	6.43072	8.33433	12.8795	8.58934	10.6726	9.04845	8.76679	11.9484	12.1294	16.4611	11.9095	14.8886	9.11013	9.4694	10.7248	10.5298	8.41459	14.6309	11.5911	7.37413
49	493	18.9076	1	3	0	1	1	1	1	2	0	0	0	0	0	0											10.4443	5.50943	7.25993	9.0382	9.30693	5.41212	6.15004	5.22056	5.30887	7.65205	6.34406	17.7263	5.88889	7.05682	17.6866	9.98667	20.7646	15.3766	15.06	13.5335	16.5111	9.78403	9.18909
1143	313	19.6605	1	3	0	2	1	1	0	3	0	1	0	0	2	1	0	0	0	0	0	0	0	0	0	0	10.8384	9.35657	9.48033	12.5898	14.0486	13.4955	12.4669	15.2725	7.61001	10.2667	11.8883	8.34551	13.1954	14.6426	7.76396	7.84229	11.0683	6.16641	7.75259	9.53532	9.85289	5.87909	6.6488
1031	435	27.4497	1	3	0	4	0	0	0	2	0	0	0	0	0	0	0	0	0	0	0	0	0	0	0	0	11.9561	13.1277	10.1754	7.46865	11.9553	9.53541	6.19708	12.8968	12.8295	6.82981	11.8673	6.0753	5.34583	11.3199	7.75614	8.29735	5.09843	6.092	5.96788	4.59903	8.70712	13.0802	11.2845
977	514	23.666	1	3	0	4	1	1	0	0	0	0	1	0	2	0											8.9126	13.6737	12.0526	18.651	11.5683	12.7865	12.3308	7.22385	11.3992	10.483	5.89571	13.1846	14.5817	6.71856	10.1548	7.64918	5.86102	11.5342	7.59661	8.64937	4.19178	6.52261	5.91961
819	446	29.7385	1	3	0	4	2	2	2	2	2	2	3	0	2	2	2	0	2	2	1	2	2	0	1	1	9.22852	9.61181	10.9764	10.6496	8.60213	14.6306	11.4839	7.74045	12.8889	5.83626	6.29243	11.3333	8.80482	7.73065	6.07132	5.67153	6.5217	5.00482	9.13615	16.9846	10.0867	5.43091	17.8395
1148	517	18.8583	1	3	0	4	1	0	0	0	0	0	0	0	0	0	0	0	0	0	0	0	0	0	0	0	12.5735	10.7615	6.77814	14.1435	13.6189	7.29274	12.7892	6.44722	5.97249	11.8189	8.13878	8.66451	5.31868	6.43541	6.1663	4.86094	9.43088	14.1343	12.357	5.47899	16.8299	12.7463	16.6572
1171	429	26.5927	1	3	0	4	0	0	0	0	0	0	0	0	0	0	0	0	0	0	0	0	0	0	0	0	12.0604	8.08146	13.3875	14.3211	7.37856	7.21071	10.8317	6.16354	7.85904	9.50549	9.42925	5.72816	6.17986	5.69564	5.4617	7.99354	6.64365	18.5095	6.0576	7.25754	18.5326	10.3554	21.3403
796	321	25.7467	1	3	0	2	0	0	0	0	0	0	0	0	0	0											7.76121	14.4293	10.2004	11.6477	9.816	9.12942	13.4333	12.1565	18.3258	12.5114	13.3379	10.1918	7.44755	12.1073	9.59578	6.24472	13.7419	13.3826	6.70832	12.3207	6.10316	5.34781	11.5911
919	424	17.4839	1	3	0	4	0	0	0	0	0	0	0	0	0	0	0	2	0	0	0	0	0	0	0	0	15.088	7.09347	9.81221	9.33104	9.85179	9.99931	13.0367	9.25616	7.80064	11.149	5.49072	6.8602	10.1809	8.73525	6.30288	5.44859	5.09691	5.89065	5.94214	7.26834	17.3612	7.78192	6.47288
252	581	21.2101	1	3	0	1											3	0	0	3	2	2	0	0	3	1	14.1139	7.59033	7.08484	10.939	6.04205	7.88093	9.59018	9.5709	6.03919	6.54833	5.97928	5.75252	8.1717	6.88122	18.495	6.32191	7.46845	18.1517	10.3998	21.0236	16.7882	14.4983	13.8023
509	363	22.9925	1	3	0	4	2	2	2	2	2	2	2	2	1	3	0	2	2	0	0	0	0	0	3	0	7.3631	9.87543	13.3969	6.5032	13.8332	14.9863	7.18837	9.57652	9.24527	6.39478	12.0865	7.70142	9.46307	4.52912	6.63404	6.80156	4.97455	9.58479	10.0386	16.2465	5.52757	9.26237	19.8263
712	93	18.2259	1	3		4	2	0	0	2	0	0	0	0	0	0	2	0	2	2	2	1	2	0	1	1	12.9736	17.8848	13.5656	13.4387	15.7934	6.24543	9.77741	13.3948	7.49462	13.8552	14.6058	7.14957	8.84587	9.97145	6.36047	10.681	8.55286	9.04931	5.27126	6.62392	6.64224	5.07325	9.1272
753	69	23.7728	1	3	0	1	1	1	1	1	1	1	1	0	0	0	0	0	0	0	0	0	0	0	0	3	6.36641	11.7593	8.24887	9.21981	4.79281	7.00622	6.57518	4.84639	9.91381	11.1601	13.796	5.58262	13.118	16.0501	15.183	16.7878	17.1751	16.3797	13.6958	14.7811	8.78213	11.6079	7.52555
401	576	31.0719	1	3	0	4	0	2	0	0	0	2	2	0	0	0	0	3	2	2	0	2	2	0	0	0	10.6446	13.0025	17.2011	13.5956	12.987	15.2736	5.91086	9.32205	12.2285	6.94922	13.4208	14.4573	6.70655	8.21968	9.53677	5.77501	10.457	8.13256	8.62892	4.90117	6.35373	6.1493	4.69366
289	226	40.3696	1	3	0	4											0	0	0	2	0	0	0	0	0	0	15.7934	6.24543	9.77741	13.3948	7.49462	13.8552	14.6058	7.14957	8.84587	9.97145	6.36047	10.681	8.55286	9.04931	5.27126	6.62392	6.64224	5.07325	9.1272	8.17179	18.8847	5.47846	7.66416
867	468	21.848	1	3	0	2	2	0	0	0	0	0	0	0	0	0	1	2	2	0	0	2	2	0	1	1	9.73875	9.89188	11.273	8.9126	13.6737	12.0526	18.651	11.5683	12.7865	12.3308	7.22385	11.3992	10.483	5.89571	13.1846	14.5817	6.71856	10.1548	7.64918	5.86102	11.5342	7.59661	8.64937
625	67	23.3073	1	3	0	4	1	2	2	3	2	1	0	0	2	3	1	3	3	3	1	1	0	0	2	2	11.1489	16.0329	11.5161	14.4949	8.73713	9.08498	10.2045	10.1306	8.00527	13.5111	11.3076	7.34558	12.146	5.4666	5.52559	10.8785	8.36914	7.23524	5.588	5.20874	5.95258	4.52223	8.54581
61	398	18.2697	1	3	0	3	0	0	0	0	0	0	0	0	0	0											11.0702	20.0789	14.9192	17.3993	11.7338	15.608	13.3922	8.20416	9.00407	6.23303	5.95989	9.94727	9.05973	8.79238	7.57522	9.74378	8.09454	7.89672	4.8674	12.7052	7.47178	6.09211	12.7466
450	196	25.3525	1	3	0	1	0	0	0	0	0	0	0	0	0	0	1	0	0	0	0	0	0	0	0	0	8.23732	12.1272	6.04421	7.40625	10.4309	9.2983	6.81666	5.97745	5.74063	6.4706	6.46108	7.91654	18.5292	8.36513	6.91866	16.7619	11.4304	22.9818	16.3653	15.057	12.839	16.8404	11.5735
14	91	19.4442	1	3	1	3	0	0	0	0	0	0	0	0	0	0											15.6462	14.5797	16.9576	16.6605	15.5604	13.2495	14.2158	8.59828	11.2858	7.20277	5.87123	11.3538	6.73781	11.3885	6.97689	9.79956	9.36302	9.36947	4.43299	10.6824	11.3695	6.49529	8.51057
1098	541	25.9932	1	3	0	4											1	1	0	0	0	0	0	0	1	1	10.1632	12.483	17.094	13.1058	12.8394	14.6045	6.28075	9.48552	11.9011	6.56235	14.2335	13.9168	6.64397	7.82986	9.58746	5.49995	10.2315	8.22102	8.75292	4.8826	6.44828	5.85784	4.63409
883	506	18.9706	1	3	1	1	0	0	0	0	0	0	0	0	0	0											9.225	5.45401	9.85955	7.73107	8.26329	4.48702	5.83545	5.71781	4.29085	8.30246	7.27532	17.8954	4.69183	6.85836	20.1564	9.06069	19.4525	16.6621	15.0386	13.2794	15.7095	8.87537	8.69004
689	336	33.6126	1	3	0	4	0	0	0	0	0	0	0	0	0	0	0	0	0	0	0	0	0	0	1	1	11.5909	15.6931	11.9418	14.9498	9.5516	9.59828	10.7622	9.98573	8.53618	14.0311	11.3826	7.60916	12.5558	5.60319	5.9296	10.7825	8.802	7.45384	5.98207	5.42929	6.5778	5.00443	8.73532
992	471	29.0103	1	3	0	3	1	1	0	0	0	0	0	0	0	0											16.579	5.41289	9.06409	20.1989	11.3566	19.1408	17.3644	16.892	13.1518	15.734	8.69698	10.434	8.65133	5.57695	11.7788	6.09392	10.786	8.5835	9.73096	9.62728	9.27552	5.34243	9.2419
1137	72	20.2218	1	3	0	3	0	3	3	3	0	3	3	0	0	0											16.3683	15.1538	12.8892	17.9933	11.4473	9.50771	9.6772	6.50968	6.94311	10.5607	9.63834	9.76072	10.3686	8.2988	8.74123	8.43169	7.43775	11.8018	8.79932	6.52701	15.1631	10.3744	10.6959
533	139	31.2142	1	3	0	1	0	2	0	2	2	2	2	0	1	1											6.46848	5.50978	11.7428	7.98468	8.42574	5.11951	6.15986	5.9369	4.63767	9.18444	13.5322	11.358	5.25192	16.7085	12.5543	16.4233	17.0744	16.8671	13.764	13.936	15.3121	8.12454	10.3995
734	115	24.1807	1	3	0	4	1	0	0	0	0	0	0	0	0	0	1	0	0	0	0	0	0	0	3	0	6.22218	12.658	14.4373	6.94285	9.48444	9.08284	6.28415	11.8695	7.61188	9.3372	4.47821	6.51655	6.70231	4.88759	9.30068	9.62325	15.4853	5.41696	8.75331	19.3236	11.1564	18.4557	16.8842
581	218	36.6215	1	3	0	3	2	3	2	2	2	3	3	0	0	1	3	2	2	3	3	3	3	0	3	3	16.949	11.1583	20.1031	14.5578	17.8428	11.9958	16.62	13.4742	9.4567	9.55374	6.5585	6.30193	10.3428	9.32419	9.32904	7.90892	9.91941	8.54861	8.88797	5.31753	13.89	7.89526	6.81286
898	161	36.5996	1	3	0	4	0	0	2	0	0	0	1	0	0	0											6.44056	13.8393	14.8918	7.23385	10.8572	8.16945	6.26629	11.7989	8.07616	9.16879	4.65668	6.85695	6.49351	4.73445	9.93083	11.2097	14.7488	5.48942	13.0763	16.3221	15.0849	16.9316	17.2033
1052	27	35.5838	1	3	0	1	2	2	2	2	0	0	0	0	1	1	2	1	0	0	1	0	1	0	1	1	4.59805	6.64542	6.77013	4.9563	9.45805	9.80011	15.8672	5.49631	8.83203	19.691	11.4224	19.3786	17.1354	16.635	13.9717	15.3998	8.57411	10.3628	8.64385	5.62966	11.5456	6.10954	10.6366
475	290	30.9815	1	3	0	4											0	0	0	0	0	0	0	0	0	0	7.31022	13.8409	14.6921	7.07352	8.45622	9.97743	5.95887	10.5597	8.43471	8.94609	5.18016	6.55143	6.5487	4.9735	9.00502	8.0583	18.2543	5.37647	7.65553	20.6703	9.95041	20.1911	17.3872
288	507	29.9603	1	3	0	1	1	0	0	0	0	0	0	0	0	0											6.17789	6.15547	7.4665	17.6529	8.03658	6.46662	16.4636	11.1527	22.5419	15.9722	14.7407	12.5504	16.4333	11.0997	9.08032	9.31562	6.10294	6.53477	10.2863	9.35376	9.41577	10.0062	7.86981
1120	340	24.1615	1	3	0	1	0	0	0	0	0	0	0	0	1	0	0	0	0	0	0	0	0	0	0	0	6.07132	5.67153	6.5217	5.00482	9.13615	16.9846	10.0867	5.43091	17.8395	11.3637	20.6852	15.518	17.9412	12.2493	15.4597	14.1069	8.96858	9.5903	6.77182	6.51381	10.5574	9.77935	9.40538
375	217	28.2765	1	3	0	4	1	2	0	2	1	3	3	3	1	1		0	0	0	0	2	2	2	1	3	11.0187	7.10009	14.3844	13.8141	7.63608	12.764	6.67381	6.03308	12.0555	8.46283	8.93301	5.62644	6.76143	6.40701	5.1621	9.59754	13.9733	12.1686	5.7727	16.6558	12.9281	17.0122	17.5023
515	428	33.4839	1	3	0	1	2	2	0	1	2	2	2	0	3	3											6.08827	10.5685	8.3589	8.92512	5.22156	6.62754	6.63026	5.04445	8.92113	7.85976	18.0299	5.43194	7.31647	20.0503	9.72454	19.8012	17.7447	15.4441	13.6926	15.4843	9.43348	9.52041	8.84153
95	223	27.0335	1	3	1	4	2	0	0	0	0	0	0	0	0	1											6.5032	13.8332	14.9863	7.18837	9.57652	9.24527	6.39478	12.0865	7.70142	9.46307	4.52912	6.63404	6.80156	4.97455	9.58479	10.0386	16.2465	5.52757	9.26237	19.8263	11.6443	19.1134	17.3458
29	357	37.4073	1	3	0	1											3	1	0	0	0	1	0	0	0	1	6.81666	5.97745	5.74063	6.4706	6.46108	7.91654	18.5292	8.36513	6.91866	16.7619	11.4304	22.9818	16.3653	15.057	12.839	16.8404	11.5735	9.46017	9.62926	6.35962	6.83589	10.3801	9.71183
721	498	18.0123	1	3	0	1	0	0	0	0	0	0	0	0	1	1	0	0	0	0	0	0	0	0	3	2	8.84755	6.14891	11.6949	7.34923	9.14005	4.30973	6.39037	6.58821	4.86215	9.17405	9.48064	15.2904	5.28586	8.65328	19.1014	11.2106	18.9752	16.7443	16.476	12.6613	14.9594	8.3642	10.0572
1025	351	20.9966	1	3	0	3	0	0	0	0	0	0	0	0	0	0											15.4869	5.02747	8.54891	19.1796	10.8901	18.5644	16.8273	16.7402	12.7233	15.246	8.13152	10.0234	8.38975	5.19763	11.3235	5.75815	10.3632	8.23607	9.30945	9.30046	8.87089	4.97403	8.6127
375	214	21.3333	1	3	1	1	0	2	0	1	0	0	0	0	0	0	1	1	0	2	0	0	2	0	0	0	12.1272	6.04421	7.40625	10.4309	9.2983	6.81666	5.97745	5.74063	6.4706	6.46108	7.91654	18.5292	8.36513	6.91866	16.7619	11.4304	22.9818	16.3653	15.057	12.839	16.8404	11.5735	9.46017
1103	509	33.1143	1	3	0	2	0	0	0	0	2	2	0	0	0	0	0	0	0	0	0	0	0	0	0	0	9.64442	9.55493	10.4318	9.81535	8.93524	8.93349	6.45686	8.59176	10.9707	8.98826	6.27915	16.7113	9.6691	13.0849	12.6102	7.63993	9.39951	5.49528	9.71709	9.91899	12.0339	11.7154	9.6147
835	1	31.7864	1	3	0	2	0	0	0	2	1	2	2	0	0	0											8.4814	7.39514	7.05831	11.7136	8.37165	6.24605	14.7308	9.98686	10.4185	13.7819	7.46596	8.92168	6.11715	8.60949	10.0783	10.752	12.487	9.31761	11.7651	11.0469	7.29742	11.9003	8.26514
510	341	35.6605	1	3	0	1	0	2	2	3	0	0	0	0	1	0											5.61304	4.13551	8.43857	8.70087	15.3064	4.58797	7.98468	19.1826	10.2952	18.1878	16.3503	16.368	13.3014	14.6574	8.09696	9.92077	7.82862	4.75559	10.713	4.88516	9.97116	7.50341	8.52921
888	86	33.2266	1	3	0	1	3	0	0	0	2	0	0	0	0	0	0	0	0	1	0	0	0	0	0	0	12.357	5.47899	16.8299	12.7463	16.6572	17.3137	17.0943	14.179	14.0999	15.6335	8.44542	10.6097	7.49426	6.08373	10.913	8.22337	10.7727	6.95543	10.761	9.11403	9.30911	4.33696	13.2202
79	265	32.3614	1	3	0	3	0	0	0	0	0	0	0	0	0	0											15.8659	7.59722	9.63257	7.89172	4.6779	11.3459	5.19994	9.88812	7.77956	8.81354	8.87587	8.45534	4.27208	8.10637	11.2522	6.75924	5.92798	16.7953	9.1692	14.4679	9.56729	7.42759	7.41891
997	376	23.3292	1	3	0	2											0	0	0	0	0	0	0	0	0	0	9.40604	9.5317	10.1308	8.04185	8.57147	7.42012	7.19885	11.5884	8.50086	6.20204	15.8656	10.3711	10.3977	13.9778	7.51619	8.61936	5.77943	8.42282	9.70164	10.386	12.7845	9.06995	11.6413
1022	444	41.5277	1	3	1	1	2	0	0	2	0	2	2	0	0	0	0	2	0	2	0	2	2	0	1	1	8.79704	9.72769	6.19765	10.1964	8.4202	9.04708	5.14788	6.72826	6.29867	5.2026	8.86678	7.92505	17.577	5.50178	7.4009	20.4065	9.79075	19.9206	16.6073	15.9858	14.1605	15.6553	9.8175
894	47	24.063	1	3	0	3	0	2	0	0	0	0	0	0	0	0											15.8747	10.9417	22.3561	15.8473	14.9348	12.4158	16.3334	11.1367	8.86222	9.34311	6.00158	6.43315	9.97392	9.3125	9.39329	9.94799	7.88467	8.29616	7.34522	6.97733	11.3318	8.30084	6.03516
765	369	29.7166	1	3	0	1	0	0	0	0	0	0	0	0	0	0											4.86094	9.43088	14.1343	12.357	5.47899	16.8299	12.7463	16.6572	17.3137	17.0943	14.179	14.0999	15.6335	8.44542	10.6097	7.49426	6.08373	10.913	8.22337	10.7727	6.95543	10.761	9.11403
699	143	32.6434	1	3	0	3	0	0	0	0	2	0	1	0	0	1	1	1	0	2	2	2	2	0	3	1	5.56867	7.49719	20.6633	9.86711	20.1257	17.0254	16.1435	14.2824	16.6142	9.89875	9.81245	9.13685	6.36728	8.92736	8.33618	9.73109	10.0115	9.4731	9.30716	9.48969	6.30908	9.01301	11.8119
249	87	18.9788	1	3	0	3	3	1	1	2	1	0	0	0	0	0											16.3221	15.0849	16.9316	17.2033	16.1797	14.5972	15.2482	8.66218	11.636	7.4037	6.05513	11.6895	6.84943	11.6853	7.05927	10.0985	9.48498	9.52778	5.33288	10.8723	11.648	6.6232	8.63422
65	253	31.2882	1	3	0	2	0	0	0	0	0	0	0	0	0	0	0	0	0	0	0	0	0	0	0	0	4.9543	8.77236	11.9848	7.49624	6.65739	17.5312	9.60302	15.0372	10.3255	8.10243	7.99726	6.39275	8.168	9.18775	14.6866	9.04687	8.79365	12.1534	11.3899	7.06185	12.5668	7.78149	6.55307
1155	469	20.4627	1	3		1	3	2	2	2	3	3	3	2	0	2	0	2	0	0	0	0	2	0	0	3	4.83848	9.33191	14.5882	12.3252	5.45497	16.4685	12.7245	16.7734	17.2394	17.0669	14.2952	14.9154	15.4256	8.15498	10.5817	7.5095	6.0665	10.8968	7.99876	10.7414	6.913	10.7371	9.11159
882	125	36.9555	1	3	0	2	1	1	0	0	1	0	0	0	0	0	1	1	0	0	2	0	0	0	1	1	7.97275	14.1109	10.0932	14.1626	8.90456	7.68833	7.07469	7.27972	7.73692	11.2605	13.3241	9.6796	9.64129	10.4681	11.2013	7.93949	11.645	8.16783	6.67699	5.419	6.60676	6.67248	9.6425
405	354	21.1992	1	3	0	1	0	0	0	0	0	0	0	0	1	0	2	1	1	0	1	0	1	0	0	0	7.73939	17.8748	5.09098	7.03963	20.1835	9.45452	19.8425	16.9311	15.3799	13.5943	16.1811	9.05174	9.22496	8.6094	5.50813	8.39568	7.80677	9.48957	9.50888	9.27661	8.99978	9.12962	5.27097
235	295	24.1533	1	3	0	2	0	0	0	0	0	0	0	0	1	1											7.61381	8.9631	9.04836	8.76872	8.50998	8.69982	4.67108	7.96216	10.2749	8.03282	5.47224	15.6405	8.33015	14.8569	9.34211	6.76764	8.86444	5.03339	9.18221	8.30356	14.8103	9.02422	8.94429
826	361	28.4134	1	3	0	2	0	0	0	0	0	0	0	0	0	0	0	0	0	0	0	0	0	0	0	0	9.0165	11.0628	8.88876	6.24208	16.7164	9.2271	15.8421	10.5452	7.6213	9.52562	5.5881	9.82656	8.88458	15.5545	8.80171	9.48206	12.9958	10.8254	7.97504	13.6093	8.42291	7.36977	5.36671
1059	11	27.4114	1	3	0	2	1	2	0	3	3	2	0	0	2	2	2	0	0	0	0	0	0	0	0	0	11.0676	9.35819	6.57365	16.3254	9.69039	12.5911	12.5011	7.69955	9.05983	5.07576	9.13262	9.27922	11.4416	11.0498	9.04604	12.4619	9.8702	7.34963	13.6008	7.04677	7.77526	5.04498	6.2524
669	559	33.0815	1	3	0	2	2	0	0	1	0	1	2	0	1	1	1	1	0	1	0	1	1	0	0	1	10.8334	11.5857	6.53485	8.5212	14.8612	10.7094	15.1427	9.83012	8.71143	7.53833	7.71017	8.17038	11.8894	13.7891	9.42435	10.2131	10.9517	11.4584	8.53882	12.2342	8.58674	7.15976	5.73182
329	14	20.8433	1	3	0	3	0	0	0	0	0	0	0	0	0	0	0	0	0	0	2	2	2	0	0	0	5.57695	11.7788	6.09392	10.786	8.5835	9.73096	9.62728	9.27552	5.34243	9.2419	12.0101	7.64207	6.76853	16.4001	9.93776	15.0887	10.7053	8.30879	8.46877	6.93476	8.75391	9.87236	15.3111
205	257	39.4661	1	3	1	4	0	0	0	0	0	0	0	0	0	0	0	0	0	0	0	0	0	0	0	0	10.4118	10.9607	12.9649	9.63691	11.9391	11.5801	7.62121	12.3255	8.62561	10.006	4.97889	6.6825	6.26466	9.44231	7.72114	5.645	9.33219	5.59924	17.3539	14.8816	10.026	11.5713	17.2811
1133	418	17.8973	1	3	0	2	0	0	0	0	0	0	0	0	0	0	0	0	0	0	0	0	0	0	2	0	8.17932	5.66094	15.7765	8.55696	14.7728	9.47104	6.92298	8.15966	4.73005	8.90342	7.81861	14.3266	8.03962	8.53758	11.9567	9.85948	7.41979	12.4402	7.55065	6.48046	4.50247	6.27968	5.39096
764	137	25.3361	1	3	0	2	1	1	1	0	0	0	0	0	0	0											6.40387	9.40015	5.77849	9.11286	7.8581	7.89759	3.32885	12.133	8.50553	5.9135	11.0479	10.5576	10.7384	13.5232	7.74031	7.87813	5.72062	7.45655	7.05277	10.1354	12.8142	9.1782	7.7774
800	368	17.974	1	3	0	4											0	0	0	0	0	0	0	0	1	0	9.51463	11.896	11.2374	9.29539	12.9663	10.003	7.41101	13.9417	7.13773	7.94225	5.08668	6.36683	5.78562	9.30825	7.03835	6.01504	8.39096	6.80984	16.5111	13.9465	9.50747	11.5089	18.9781
266	288	25.0815	1	3	0	2											0	0	0	0	0	0	0	0	1	1	6.84943	11.6853	7.05927	10.0985	9.48498	9.52778	5.33288	10.8723	11.648	6.6232	8.63422	14.7929	10.4785	14.981	9.54825	8.75437	7.51373	7.69754	8.17133	11.7815	13.7381	10.1532	10.1906
507	126	25.3306	1	3	0	2	0	1	0	1	1	0	0	0	0	0											9.15251	9.31562	4.02767	10.4749	11.1594	6.14419	8.36017	14.4031	10.3106	14.6558	9.09553	8.49501	6.74377	6.95159	7.35695	11.0764	13.0208	8.57019	9.42351	10.1136	10.4508	7.69717	11.3942
1018	49	33.9055	1	3	0	2	0	0	0	0	0	0	0	0	1	1	0	0	0	0	0	0	0	0	0	0	7.6483	6.35741	13.0305	10.5938	11.5121	13.3102	8.40006	8.18204	6.23815	8.12422	8.53165	10.0006	12.6163	9.7177	9.66123	10.5428	8.78687	8.96827	10.5141	9.50866	4.15621	5.58725	6.29615
969	401	27.5072	1	3	0	2											0	0	0	0	0	0	0	0	0	0	10.3186	9.3069	9.09618	8.25238	9.97184	8.59971	8.17984	5.32254	12.9666	8.11482	6.65815	12.962	10.1433	11.7058	13.3143	8.56526	8.17125	6.67905	8.56745	8.78855	10.4571	13.0154	9.91983
783	569	22.2971	1	3	0	3	0	0	0	0	0	2	2	0	0	0											7.67909	10.687	6.51957	5.20217	10.759	5.92948	10.8273	6.14059	9.10463	8.67256	8.69414	3.62407	9.9855	10.7497	5.7292	7.71389	13.7823	9.83148	14.1532	8.64229	7.85854	6.94756	7.13819
312	274	23.8001	1	3	0	4	3	3	3	3	3	3	3	0	1	1	1	3	0	2	2	2	2	0	1	1	8.12912	8.84353	6.05487	8.67918	9.80569	10.8184	12.7876	9.39369	10.9112	11.4222	6.99405	11.3702	8.23094	9.74572	4.57712	5.74202	5.62922	8.69501	7.30505	5.3182	8.70472	5.37069	16.0171
357	177	28.115	1	3	0	4	1	0	0	0	0	0	0	0	1	0	0	0	0	0	1	1	1	0	0	0	14.8173	8.84485	8.97995	6.89653	8.36149	8.56704	11.0061	13.892	10.3903	9.08353	11.4895	11.0017	8.67644	11.9764	9.42607	6.09195	5.81352	7.63819	8.02425	8.58315	5.11846	6.881	7.66029
1056	425	25.3881	1	3	0	4	0	2	0	0	0	0	0	0	3	2	0	1	0	0	0	0	0	0	1	1	7.59006	11.2894	13.3398	8.6821	9.55298	10.7885	10.9084	7.79792	11.6633	8.08454	6.60051	5.19863	6.43962	6.50472	9.68075	4.68808	6.56413	7.53081	14.6106	15.541	10.5598	8.85864	8.60401
727	550	24.0383	1	3	0	1	0	0	0	0	0	0	2	0	1	1	2	2	2	2	3	1	1	0	1	1	9.5198	7.24123	6.17279	8.59214	6.99323	16.2904	14.044	9.6765	11.5487	19.0227	8.35381	14.9673	17.7992	11.1349	15.0289	17.3311	11.7845	7.58	14.2616	8.77438	10.1275	7.34554	16.2588
108	174	27.9206	1	4	1	4	0	0	0	0	0	0	0	0	0	0	0	0	0	0	0	0	0	0	0	0	13.4065	15.1839	6.99041	17.834	9.47473	11.7643	11.6678	7.84741	8.81613	9.12192	11.3192	10.4329	8.76004	14.9575	11.7437	10.4411	7.36979	14.6084	12.8595	12.8719	12.4726	10.9012	9.16399
1159	450	28.6407	1	4	1	1	0	0	0	0	0	0	0	0	0	0											10.1323	12.1859	8.86292	9.86391	10.2817	13.9273	13.5812	8.38968	8.38388	13.7982	12.5235	13.7565	14.6613	10.429	11.2494	19.1516	11.0684	10.0786	12.6051	17.2272	12.8072	9.09949	8.36778
341	573	20.8022	1	4	1	1	0	0	0	2	0	0	0	0	0	0	0	0	0	2	2	1	0	0	1	1	8.92232	11.1898	8.30949	10.9832	9.11138	10.813	8.66262	10.5759	14.6097	16.3332	11.101	20.0077	11.6098	10.624	18.1947	17.1784	13.5721	15.0728	19.4915	9.54804	7.8013	8.58198	16.0655
825	44	35.2115	1	4	0	1	0	0	0	0	0	0	0	0	0	0	0	0	0	0	0	0	0	0	0	0	8.30548	6.79325	16.2066	11.4155	22.37	16.6029	14.9447	12.5542	16.3824	11.2439	9.44887	9.54345	6.42925	6.84492	10.2958	9.5619	9.64543	10.3937	8.22195	8.80686	7.54851	7.39434	11.8082
185	553	27.0801	1	4	0	4	2	3	3	2	2	3	3	0	2	3											9.88663	12.6369	6.54104	12.9784	14.8469	7.06047	9.4327	8.95963	6.38824	11.5173	7.5288	9.37059	4.32785	6.56414	6.48688	4.99026	9.24637	9.68319	15.3551	5.43858	8.78514	19.8248	11.2025
313	192	19.1567	1	4	0	2	0	0	0	0	0	0	0	0	0	0	0	0	0	0	0	0	0	0	0	0	9.02036	9.54978	10.1798	8.14963	8.67051	7.40386	7.24373	11.9149	8.86895	6.50922	14.7351	10.4679	10.2514	13.9585	7.99403	8.91958	5.95427	8.42791	9.80365	10.5232	12.2422	8.99252	11.5595
771	173	24.0329	1	4	0	4	1	3	3	2	3	3	3	3	1	1											13.7932	9.62769	8.32512	11.4898	5.91711	7.00631	9.9094	9.2774	6.57332	5.9144	5.47332	6.52858	6.40734	7.56039	17.0792	8.24165	6.71075	16.3655	11.24	22.4448	15.5257	15.4067	12.6479
334	237	26.4531	1	4	0	3											0	3	0	2	2	0	0	0	0	0	5.4566	8.54682	7.93898	9.26979	9.33362	8.80633	8.88867	9.10168	5.90049	8.6186	11.3825	8.79521	6.1552	17.4414	8.83915	15.6089	10.3707	7.47998	9.05676	5.35616	9.34537	8.56856	15.8292
658	392	19.7673	1	4	1	2	1	2	0	3	2	1	1	0	3	3	0	0	0	0	2	2	0	0	3	3	11.5742	6.4734	11.8874	7.10389	9.73951	9.49186	9.74842	5.04505	11.6008	12.1311	6.88012	8.87879	15.9115	10.9421	15.3038	10.0708	9.01168	6.92535	7.27915	7.40171	11.6398	13.093	9.19423
[truncated: 17 more columns]

## Sheet: Data dictionary
randomid	ID number
mat_age	Age of pregnant woman
hs_educ	Maternal high school education (1 = no high school degree, 0 = yes high school degree)
race4	Self-reported race/ethnicity (1=White, 2=Black, 3=Hispanic, 4=other)
smoke_preg2	Maternal smoking during pregnancy (0 = did not smoke during pregnancy, 1 = did smoke during pregnancy)
seasoncb	Season of delivery (1=winter, 2=spring, 3=summer, 4=fall)
blame06	0-6 months postpartum EPDS question - blame (scale of 0-3)
worry06	0-6 months postpartum EPDS question - worry (scale of 0-3)
scared06	0-6 months postpartum EPDS question - scared (scale of 0-3)
overwhelm06	0-6 months postpartum EPDS question - overwhelmed (scale of 0-3)
diffslp06	0-6 months postpartum EPDS question - difficulty sleeping (scale of 0-3)
sad06	0-6 months postpartum EPDS question - sad (scale of 0-3)
cry06	0-6 months postpartum EPDS question - cry (scale of 0-3)
harm06	0-6 months postpartum EPDS question - self-harm (scale of 0-3)
laugh06	0-6 months postpartum EPDS question - laugh (scale of 0-3)
lookfwd06	0-6 months postpartum EPDS question - look forward (scale of 0-3)
blame612	6-12 months postpartum EPDS question - blame (scale of 0-3)
worry612	6-12 months postpartum EPDS question - worry (scale of 0-3)
scared612	6-12 months postpartum EPDS question - scared (scale of 0-3)
overwhelm612	6-12 months postpartum EPDS question - overwhelmed (scale of 0-3)
diffslp612	6-12 months postpartum EPDS question - difficulty sleeping (scale of 0-3)
sad612	6-12 months postpartum EPDS question - sad (scale of 0-3)
cry612	6-12 months postpartum EPDS question - cry (scale of 0-3)
harm612	6-12 months postpartum EPDS question - self-harm (scale of 0-3)
laugh612	6-12 months postpartum EPDS question - laugh (scale of 0-3)
lookfwd612	6-12 months postpartum EPDS question - look forward (scale of 0-3)
pmw1...40	particulate matter (PM2.5) weekly average from each week (1-40) of gestation (continuous)
randomid
enrollment_age
hs_educ
EDS_base_ms
smoke_preg2
seasoncb
race4
blame06
worry06
scared06
overwhelm06
diffslp06
sad06
cry06
harm06
laugh06
lookfwd06
blame612
worry612
scared612
overwhelm612
diffslp612
sad612
cry612
harm612
laugh612
lookfwd612
pmw1
pmw2
pmw3
pmw4
pmw5
pmw6
pmw7
pmw8
pmw9
pmw10
pmw11
pmw12
pmw13
pmw14
pmw15
pmw16
pmw17
pmw18
pmw19
pmw20
pmw21
pmw22
pmw23
pmw24
pmw25
pmw26
pmw27
pmw28
pmw29
pmw30
pmw31
pmw32
pmw33
pmw34
pmw35
pmw36
pmw37
pmw38
pmw39
pmw40
randomid
enrollment_age
hs_educ
EDS_base_ms
smoke_preg2
seasoncb
race4
blame06
worry06
scared06
overwhelm06
diffslp06
sad06
cry06
harm06
laugh06
lookfwd06
blame612
worry612
scared612
overwhelm612
diffslp612
sad612
cry612
harm612
laugh612
lookfwd612
pmw1
pmw2
pmw3
pmw4
pmw5
pmw6
pmw7
pmw8
pmw9
pmw10
pmw11
pmw12
pmw13
pmw14
pmw15
pmw16
pmw17
pmw18
pmw19
pmw20
pmw21
pmw22
pmw23
pmw24
pmw25
pmw26
pmw27
pmw28
pmw29
pmw30
pmw31
pmw32
pmw33
pmw34
pmw35
pmw36
pmw37
pmw38
pmw39
pmw40
randomid
enrollment_age
hs_educ
EDS_base_ms
smoke_preg2
seasoncb
race4
blame06
worry06
scared06
overwhelm06
diffslp06
sad06
cry06
harm06
laugh06
lookfwd06
blame612
worry612
scared612
overwhelm612
diffslp612
sad612
cry612
harm612
laugh612
lookfwd612
pmw1
pmw2
pmw3
pmw4
pmw5
pmw6
pmw7
pmw8
pmw9
pmw10
pmw11
pmw12
pmw13
pmw14
pmw15
pmw16
pmw17
pmw18
pmw19
pmw20
pmw21
pmw22
pmw23
pmw24
pmw25
pmw26
pmw27
pmw28
pmw29
pmw30
pmw31
pmw32
pmw33
pmw34
pmw35
pmw36
pmw37
pmw38
pmw39
pmw40
randomid
enrollment_age
hs_educ
EDS_base_ms
smoke_preg2
seasoncb
race4
blame06
worry06
scared06
overwhelm06
diffslp06
sad06
cry06
harm06
laugh06
lookfwd06
blame612
worry612
scared612
overwhelm612
diffslp612
sad612
cry612
harm612
laugh612
lookfwd612
pmw1
pmw2
pmw3
pmw4
pmw5
pmw6
pmw7
pmw8
pmw9
pmw10
pmw11
pmw12
pmw13
pmw14
pmw15
pmw16
pmw17
pmw18
pmw19
pmw20
pmw21
pmw22
pmw23
pmw24
pmw25
pmw26
pmw27
pmw28
pmw29
pmw30
pmw31
pmw32
pmw33
pmw34
pmw35
pmw36
pmw37
pmw38
pmw39
pmw40
randomid
enrollment_age
hs_educ
EDS_base_ms
smoke_preg2
seasoncb
race4
blame06
worry06
scared06
overwhelm06
diffslp06
sad06
cry06
harm06
laugh06
lookfwd06
blame612
worry612
scared612
overwhelm612
diffslp612
sad612
cry612
harm612
laugh612
lookfwd612
pmw1
pmw2
pmw3
pmw4
pmw5
pmw6
pmw7
pmw8
pmw9
pmw10
pmw11
pmw12
pmw13
pmw14
pmw15
pmw16
pmw17
pmw18
pmw19
pmw20
pmw21
pmw22
pmw23
pmw24
pmw25
pmw26
pmw27
pmw28
pmw29
pmw30
pmw31
pmw32
pmw33
pmw34
pmw35
pmw36
pmw37
pmw38
pmw39
pmw40
randomid
enrollment_age
hs_educ
EDS_base_ms
smoke_preg2
seasoncb
race4
blame06
worry06
scared06
overwhelm06
diffslp06
sad06
cry06
harm06
laugh06
lookfwd06
blame612
worry612
scared612
overwhelm612
diffslp612
sad612
cry612
harm612
laugh612
lookfwd612
pmw1
pmw2
pmw3
pmw4
pmw5
pmw6
pmw7
pmw8
pmw9
pmw10
pmw11
pmw12
pmw13
pmw14
pmw15
pmw16
pmw17
pmw18
pmw19
pmw20
pmw21
pmw22
pmw23
pmw24
pmw25
pmw26
pmw27
pmw28
pmw29
pmw30
pmw31
pmw32
pmw33
pmw34
pmw35
pmw36
pmw37
pmw38
pmw39
pmw40
randomid
enrollment_age
hs_educ
EDS_base_ms
smoke_preg2
seasoncb
race4
blame06
worry06
scared06
overwhelm06
diffslp06
sad06
cry06
harm06
laugh06
lookfwd06
blame612
worry612
scared612
overwhelm612
diffslp612
sad612
cry612
harm612
laugh612
lookfwd612
pmw1
pmw2
pmw3
pmw4
pmw5
pmw6
pmw7
pmw8
pmw9
pmw10
pmw11
pmw12
pmw13
pmw14
pmw15
pmw16
pmw17
pmw18
pmw19
pmw20
pmw21
pmw22
pmw23
pmw24
pmw25
pmw26
pmw27
pmw28
pmw29
pmw30
pmw31
pmw32
pmw33
pmw34
pmw35
pmw36
pmw37
pmw38
pmw39
pmw40
randomid
enrollment_age
hs_educ
EDS_base_ms
smoke_preg2
seasoncb
race4
blame06
worry06
scared06
overwhelm06
diffslp06
sad06
cry06
harm06
laugh06
lookfwd06
blame612
worry612
scared612
overwhelm612
diffslp612
sad612
cry612
harm612
laugh612
lookfwd612
pmw1
pmw2
pmw3
pmw4
pmw5
pmw6
pmw7
pmw8
pmw9
pmw10
pmw11
pmw12
pmw13
pmw14
pmw15
pmw16
pmw17
pmw18
pmw19
pmw20
pmw21
pmw22
pmw23
pmw24
pmw25
pmw26
pmw27
pmw28
pmw29
pmw30
pmw31
pmw32
pmw33
pmw34
pmw35
pmw36
pmw37
pmw38
pmw39
pmw40
randomid
enrollment_age
hs_educ
EDS_base_ms
smoke_preg2
seasoncb
race4
blame06
worry06
scared06
overwhelm06
diffslp06
sad06
cry06
harm06
laugh06
lookfwd06
blame612
worry612
scared612
overwhelm612
diffslp612
sad612
cry612
harm612
laugh612
lookfwd612
pmw1
pmw2
pmw3
pmw4
pmw5
pmw6
pmw7
pmw8
pmw9
pmw10
pmw11
pmw12
pmw13
pmw14
pmw15
pmw16
pmw17
pmw18
pmw19
pmw20
pmw21
pmw22
pmw23
pmw24
pmw25
pmw26
pmw27
pmw28
pmw29
pmw30
pmw31
pmw32
pmw33
pmw34
pmw35
pmw36
pmw37
pmw38
pmw39
pmw40
randomid
enrollment_age
hs_educ
EDS_base_ms
smoke_preg2
seasoncb
race4
blame06
worry06
scared06
overwhelm06
diffslp06
sad06
cry06
harm06
laugh06
lookfwd06
blame612
worry612
scared612
overwhelm612
diffslp612
sad612
cry612
harm612
laugh612
lookfwd612
pmw1
pmw2
pmw3
pmw4
pmw5
pmw6
pmw7
pmw8
pmw9
pmw10
pmw11
pmw12
pmw13
pmw14
pmw15
pmw16
pmw17
pmw18
pmw19
pmw20
pmw21
pmw22
pmw23
pmw24
pmw25
pmw26
pmw27
pmw28
pmw29
pmw30
pmw31
pmw32
pmw33
pmw34
pmw35
pmw36
pmw37
pmw38
pmw39
pmw40
randomid
enrollment_age
hs_educ
EDS_base_ms
smoke_preg2
seasoncb
race4
blame06
worry06
scared06
overwhelm06
diffslp06
sad06
cry06
harm06
laugh06
lookfwd06
blame612
worry612
scared612
overwhelm612
diffslp612
sad612
cry612
harm612
laugh612
lookfwd612
pmw1
pmw2
pmw3
pmw4
pmw5
pmw6
pmw7
pmw8
pmw9
pmw10
pmw11
pmw12
pmw13
pmw14
pmw15
pmw16
pmw17
pmw18
pmw19
pmw20
pmw21
pmw22
pmw23
pmw24
pmw25
pmw26
pmw27
pmw28
pmw29
pmw30
pmw31
pmw32
pmw33
pmw34
pmw35
pmw36
pmw37
pmw38
pmw39
pmw40
randomid
enrollment_age
hs_educ
EDS_base_ms
smoke_preg2
seasoncb
race4
blame06
worry06
scared06
overwhelm06
diffslp06
sad06
cry06
harm06
laugh06
lookfwd06
blame612
worry612
scared612
overwhelm612
diffslp612
sad612
cry612
harm612
laugh612
lookfwd612
pmw1
pmw2
pmw3
pmw4
pmw5
pmw6
pmw7
pmw8
pmw9
pmw10
pmw11
pmw12
pmw13
pmw14
pmw15
pmw16
pmw17
pmw18
pmw19
pmw20
pmw21
pmw22
pmw23
pmw24
pmw25
pmw26
pmw27
pmw28
pmw29
pmw30
pmw31
pmw32
pmw33
pmw34
pmw35
pmw36
pmw37
pmw38
pmw39
pmw40
randomid
enrollment_age
hs_educ
EDS_base_ms
smoke_preg2
seasoncb
race4
blame06
worry06
scared06
overwhelm06
diffslp06
sad06
cry06
harm06
laugh06
lookfwd06
blame612
worry612
scared612
overwhelm612
diffslp612
sad612
cry612
harm612
laugh612
lookfwd612
pmw1
pmw2
pmw3
pmw4
pmw5
pmw6
pmw7
pmw8
pmw9
pmw10
pmw11
pmw12
pmw13
pmw14
pmw15
pmw16
pmw17
pmw18
pmw19
pmw20
pmw21
pmw22
pmw23
pmw24
pmw25
pmw26
pmw27
pmw28
pmw29
pmw30
pmw31
pmw32
pmw33
pmw34
pmw35
pmw36
pmw37
pmw38
pmw39
pmw40
randomid
enrollment_age
hs_educ
EDS_base_ms
smoke_preg2
seasoncb
race4
blame06
worry06
scared06
overwhelm06
diffslp06
sad06
cry06
harm06
laugh06
lookfwd06
blame612
worry612
scared612
overwhelm612
diffslp612
sad612
cry612
harm612
laugh612
lookfwd612
pmw1
pmw2
pmw3
pmw4
pmw5
pmw6
pmw7
pmw8
pmw9
pmw10
pmw11
pmw12
pmw13
pmw14
pmw15
pmw16
pmw17
pmw18
pmw19
pmw20
pmw21
pmw22
pmw23
pmw24
pmw25
pmw26
pmw27
pmw28
pmw29
pmw30
pmw31
pmw32
pmw33
pmw34
pmw35
pmw36
pmw37
pmw38
pmw39
pmw40
randomid
enrollment_age
hs_educ
EDS_base_ms
smoke_preg2
seasoncb
race4
blame06
worry06
scared06
overwhelm06
diffslp06
sad06
cry06
harm06
laugh06
lookfwd06
blame612
worry612
scared612
overwhelm612
diffslp612
sad612
cry612
harm612
laugh612
lookfwd612
pmw1
pmw2
pmw3
pmw4
pmw5
pmw6
pmw7
pmw8
pmw9
pmw10
pmw11
pmw12
pmw13
pmw14
pmw15
pmw16
pmw17
pmw18
pmw19
pmw20
pmw21
pmw22
pmw23
pmw24
pmw25
pmw26
pmw27
pmw28
pmw29
pmw30
pmw31
pmw32
pmw33
pmw34
pmw35
pmw36
pmw37
pmw38
pmw39
pmw40
randomid
enrollment_age
hs_educ
EDS_base_ms
smoke_preg2
seasoncb
race4
blame06
worry06
scared06
overwhelm06
diffslp06
sad06
cry06
harm06
laugh06
lookfwd06
blame612
worry612
scared612
overwhelm612
diffslp612
sad612
cry612
harm612
laugh612
lookfwd612
pmw1
pmw2
pmw3
pmw4
pmw5
pmw6
pmw7
pmw8
pmw9
pmw10
pmw11
pmw12
pmw13
pmw14
pmw15
pmw16
pmw17
pmw18
pmw19
pmw20
pmw21
pmw22
pmw23
pmw24
pmw25
pmw26
pmw27
pmw28
pmw29
pmw30
pmw31
pmw32
pmw33
pmw34
pmw35
pmw36
pmw37
pmw38
pmw39
pmw40
randomid
enrollment_age
hs_educ
EDS_base_ms
smoke_preg2
seasoncb
race4
blame06
worry06
scared06
overwhelm06
diffslp06
sad06
cry06
harm06
laugh06
lookfwd06
blame612
worry612
scared612
overwhelm612
diffslp612
sad612
cry612
harm612
laugh612
lookfwd612
pmw1
pmw2
pmw3
pmw4
pmw5
pmw6
pmw7
pmw8
pmw9
pmw10
pmw11
pmw12
pmw13
pmw14
pmw15
pmw16
pmw17
pmw18
pmw19
pmw20
pmw21
pmw22
pmw23
pmw24
pmw25
pmw26
pmw27
pmw28
pmw29
pmw30
pmw31
pmw32
pmw33
pmw34
pmw35
pmw36
pmw37
pmw38
pmw39
pmw40
randomid
enrollment_age
hs_educ
EDS_base_ms
smoke_preg2
seasoncb
race4
blame06
worry06
scared06
overwhelm06
diffslp06
sad06
cry06
harm06
laugh06
lookfwd06
blame612
worry612
scared612
overwhelm612
diffslp612
sad612
cry612
harm612
laugh612
lookfwd612
pmw1
pmw2
pmw3
pmw4
pmw5
pmw6
pmw7
pmw8
pmw9
pmw10
pmw11
pmw12
pmw13
pmw14
pmw15
pmw16
pmw17
pmw18
pmw19
pmw20
pmw21
pmw22
pmw23
pmw24
pmw25
pmw26
pmw27
pmw28
pmw29
pmw30
pmw31
pmw32
pmw33
pmw34
pmw35
pmw36
pmw37
pmw38
pmw39
pmw40
randomid
enrollment_age
hs_educ
EDS_base_ms
smoke_preg2
seasoncb
race4
blame06
worry06
scared06
overwhelm06
diffslp06
sad06
cry06
harm06
laugh06
lookfwd06
blame612
worry612
scared612
overwhelm612
diffslp612
sad612
cry612
harm612
laugh612
lookfwd612
pmw1
pmw2
pmw3
pmw4
pmw5
pmw6
pmw7
pmw8
pmw9
pmw10
pmw11
pmw12
pmw13
pmw14
pmw15
pmw16
pmw17
pmw18
pmw19
pmw20
pmw21
pmw22
pmw23
pmw24
pmw25
pmw26
pmw27
pmw28
pmw29
pmw30
pmw31
pmw32
pmw33
pmw34
pmw35
pmw36
pmw37
pmw38
pmw39
pmw40
randomid
enrollment_age
hs_educ
EDS_base_ms
smoke_preg2
seasoncb
race4
blame06
worry06
scared06
overwhelm06
diffslp06
sad06
cry06
harm06
laugh06
lookfwd06
blame612
worry612
scared612
overwhelm612
diffslp612
sad612
cry612
harm612
laugh612
lookfwd612
pmw1
pmw2
pmw3
pmw4
pmw5
pmw6
pmw7
pmw8
pmw9
pmw10
pmw11
pmw12
pmw13
pmw14
pmw15
pmw16
pmw17
pmw18
pmw19
pmw20
pmw21
pmw22
pmw23
pmw24
pmw25
pmw26
pmw27
pmw28
pmw29
pmw30
pmw31
pmw32
pmw33
pmw34
pmw35
pmw36
pmw37
pmw38
pmw39
pmw40
randomid
enrollment_age
hs_educ
EDS_base_ms
smoke_preg2
seasoncb
race4
blame06
worry06
scared06
overwhelm06
diffslp06
sad06
cry06
harm06
laugh06
lookfwd06
blame612
worry612
scared612
overwhelm612
diffslp612
sad612
cry612
harm612
laugh612
lookfwd612
pmw1
pmw2
pmw3
pmw4
pmw5
pmw6
pmw7
pmw8
pmw9
pmw10
pmw11
pmw12
pmw13
pmw14
pmw15
pmw16
pmw17
pmw18
pmw19
pmw20
pmw21
pmw22
pmw23
pmw24
pmw25
pmw26
pmw27
pmw28
pmw29
pmw30
pmw31
pmw32
pmw33
pmw34
pmw35
pmw36
pmw37
pmw38
pmw39
pmw40
randomid
enrollment_age
hs_educ
EDS_base_ms
smoke_preg2
seasoncb
race4
blame06
worry06
scared06
overwhelm06
diffslp06
sad06
cry06
harm06
laugh06
lookfwd06
blame612
worry612
scared612
overwhelm612
diffslp612
sad612
cry612
harm612
laugh612
lookfwd612
pmw1
pmw2
pmw3
pmw4
pmw5
pmw6
pmw7
pmw8
pmw9
pmw10
pmw11
pmw12
pmw13
pmw14
pmw15
pmw16
pmw17
pmw18
pmw19
pmw20
pmw21
pmw22
pmw23
pmw24
pmw25
pmw26
pmw27
pmw28
pmw29
pmw30
pmw31
pmw32
pmw33
pmw34
pmw35
pmw36
pmw37
pmw38
pmw39
pmw40
randomid
enrollment_age
hs_educ
EDS_base_ms
smoke_preg2
seasoncb
race4
blame06
worry06
scared06
overwhelm06
diffslp06
sad06
cry06
harm06
laugh06
lookfwd06
blame612
worry612
scared612
overwhelm612
diffslp612
sad612
cry612
harm612
laugh612
lookfwd612
pmw1
pmw2
pmw3
pmw4
pmw5
pmw6
pmw7
pmw8
pmw9
pmw10
pmw11
pmw12
pmw13
pmw14
pmw15
pmw16
pmw17
pmw18
pmw19
pmw20
pmw21
pmw22
pmw23
pmw24
pmw25
pmw26
pmw27
pmw28
pmw29
pmw30
pmw31
pmw32
pmw33
pmw34
pmw35
pmw36
pmw37
pmw38
pmw39
pmw40
randomid
enrollment_age
hs_educ
EDS_base_ms
smoke_preg2
seasoncb
race4
blame06
worry06
scared06
overwhelm06
diffslp06
sad06
cry06
harm06
laugh06
lookfwd06
blame612
worry612
scared612
overwhelm612
diffslp612
sad612
cry612
harm612
laugh612
lookfwd612
pmw1
pmw2
pmw3
pmw4
pmw5
pmw6
pmw7
pmw8
pmw9
pmw10
pmw11
pmw12
pmw13
pmw14
pmw15
pmw16
pmw17
pmw18
pmw19
pmw20
pmw21
pmw22
pmw23
pmw24
pmw25
pmw26
pmw27
pmw28
pmw29
pmw30
pmw31
pmw32
pmw33
pmw34
pmw35
pmw36
pmw37
pmw38
pmw39
pmw40
randomid
enrollment_age
hs_educ
EDS_base_ms
smoke_preg2
seasoncb
race4
blame06
worry06
scared06
overwhelm06
diffslp06
sad06
cry06
harm06
laugh06
lookfwd06
blame612
worry612
scared612
overwhelm612
diffslp612
sad612
cry612
harm612
laugh612
lookfwd612
pmw1
pmw2
pmw3
pmw4
pmw5
pmw6
pmw7
pmw8
pmw9
pmw10
pmw11
pmw12
pmw13
pmw14
pmw15
pmw16
pmw17
pmw18
pmw19
pmw20
pmw21
pmw22
pmw23
pmw24
pmw25
pmw26
pmw27
pmw28
pmw29
pmw30
pmw31
pmw32
pmw33
pmw34
pmw35
pmw36
pmw37
pmw38
pmw39
pmw40
randomid
enrollment_age
hs_educ
EDS_base_ms
smoke_preg2
seasoncb
race4
blame06
worry06
scared06
overwhelm06
diffslp06
sad06
cry06
harm06
laugh06
lookfwd06
blame612
worry612
scared612
overwhelm612
diffslp612
sad612
cry612
harm612
laugh612
lookfwd612
pmw1
pmw2
pmw3
pmw4
pmw5
pmw6
pmw7
pmw8
pmw9
pmw10
pmw11
pmw12
pmw13
pmw14
pmw15
pmw16
pmw17
pmw18
pmw19
pmw20
pmw21
pmw22
pmw23
pmw24
pmw25
pmw26
pmw27
pmw28
pmw29
pmw30
pmw31
pmw32
pmw33
pmw34
pmw35
pmw36
pmw37
pmw38
pmw39
pmw40
randomid
enrollment_age
hs_educ
EDS_base_ms
smoke_preg2
seasoncb
race4
blame06
worry06
scared06
overwhelm06
diffslp06
sad06
cry06
harm06
laugh06
lookfwd06
blame612
worry612
scared612
overwhelm612
diffslp612
sad612
cry612
harm612
laugh612
lookfwd612
pmw1
pmw2
pmw3
pmw4
pmw5
pmw6
pmw7
pmw8
pmw9
pmw10
pmw11
pmw12
pmw13
pmw14
pmw15
pmw16
pmw17
pmw18
pmw19
pmw20
pmw21
pmw22
pmw23
pmw24
pmw25
pmw26
pmw27
pmw28
pmw29
pmw30
pmw31
pmw32
pmw33
pmw34
pmw35
pmw36
pmw37
pmw38
pmw39
pmw40
randomid
enrollment_age
hs_educ
EDS_base_ms
smoke_preg2
seasoncb
race4
blame06
worry06
scared06
overwhelm06
diffslp06
sad06
cry06
harm06
laugh06
lookfwd06
blame612
worry612
scared612
overwhelm612
diffslp612
sad612
cry612
harm612
laugh612
lookfwd612
pmw1
pmw2
pmw3
pmw4
pmw5
pmw6
pmw7
pmw8
pmw9
pmw10
pmw11
pmw12
pmw13
pmw14
pmw15
pmw16
pmw17
pmw18
pmw19
pmw20
pmw21
pmw22
pmw23
pmw24
pmw25
pmw26
pmw27
pmw28
pmw29
pmw30
pmw31
pmw32
pmw33
pmw34
pmw35
pmw36
pmw37
pmw38
pmw39
pmw40
randomid
enrollment_age
hs_educ
EDS_base_ms
smoke_preg2
seasoncb
race4
blame06
worry06
scared06
overwhelm06
diffslp06
sad06
cry06
harm06
laugh06
lookfwd06
blame612
worry612
scared612
overwhelm612
diffslp612
sad612
cry612
harm612
laugh612
lookfwd612
pmw1
pmw2
pmw3
pmw4
pmw5
pmw6
pmw7
pmw8
pmw9
pmw10
pmw11
pmw12
pmw13
pmw14
pmw15
pmw16
pmw17
pmw18
pmw19
pmw20
pmw21
pmw22
pmw23
pmw24
pmw25
pmw26
pmw27
pmw28
pmw29
pmw30
pmw31
pmw32
pmw33
pmw34
pmw35
pmw36
pmw37
pmw38
pmw39
pmw40
randomid
enrollment_age
hs_educ
EDS_base_ms
smoke_preg2
seasoncb
race4
blame06
worry06
scared06
overwhelm06
diffslp06
sad06
cry06
harm06
laugh06
lookfwd06
blame612
worry612
scared612
overwhelm612
diffslp612
sad612
cry612
harm612
laugh612
lookfwd612
pmw1
pmw2
pmw3
[truncated: 15,112 more rows]
